# Supplementary material for: A turquoise fluorescence lifetime-based biosensor for quantitative imaging of intracellular calcium
Source: Nat Commun. 2021 Dec 9;12:7159. doi: 10.1038/s41467-021-27249-w (PMC8660884; doi:10.1038/s41467-021-27249-w)
Supplement: Supplementary file 10 — Source data [file 41467_2021_27249_MOESM10_ESM.zip]

Archive with 19 entries (18 files):
- raw_data revision copy/
- raw_data revision copy/figureS3.xlsx
- raw_data revision copy/figure1.xlsx
- raw_data revision copy/figureS13.xlsx
- raw_data revision copy/figureS2.xlsx
- raw_data revision copy/figureS9.xlsx
- raw_data revision copy/figureS14.xlsx
- raw_data revision copy/tableS1.xlsx
- raw_data revision copy/figureS4.xlsx
- raw_data revision copy/figureS15.xlsx
- raw_data revision copy/figureS8.xlsx
- raw_data revision copy/figure4.xlsx
- raw_data revision copy/figureS7.xlsx
- raw_data revision copy/figureS6.xlsx
- raw_data revision copy/figure5.xlsx
- raw_data revision copy/figure2.xlsx
- raw_data revision copy/figureS10.xlsx
- raw_data revision copy/figureS11.xlsx
- raw_data revision copy/figure3.xlsx
