# Supplementary material for: A turquoise fluorescence lifetime-based biosensor for quantitative imaging of intracellular calcium
Source: Nat Commun. 2021 Dec 9;12:7159. doi: 10.1038/s41467-021-27249-w (PMC8660884; doi:10.1038/s41467-021-27249-w)
Supplement: Supplementary file 10 — Source data [file 41467_2021_27249_MOESM10_ESM.zip › raw_data revision copy/figureS3.xlsx]

## Sheet: figureS3a
Fluorescence intensity of a bacterial culture expressing R-GECO1
Rhamnose %	Relative intensity
0	0.0123894
0	0.0124969
0	0.0138218
0	0.0139292
0	0.014144
0	0.0139292
0	0.0145737
0	0.0131414
0	0.0150034
0.08	0.825975
0.08	0.851112
0.08	0.858846
0.08	0.872417
0.08	0.87854
0.08	0.892076
0.08	0.896444
0.08	0.931536
0.08	0.911627
0.16	0.848928
0.16	0.845418
0.16	0.853404
0.16	0.859419
0.16	0.863
0.16	0.869016
0.16	0.870448
0.16	0.867261
0.16	0.890214
0.4	0.974469
0.4	0.977978
0.4	0.984853
0.4	0.997637
0.4	1.00813
0.4	1.00487
0.4	1.01393
0.4	1.01425
0.4	1.02388
0.8	0.735167
0.8	0.740932
0.8	0.744226
0.8	0.750457
0.8	0.752641
0.8	0.782254
0.8	0.780499
0.8	0.777456
0.8	0.782254

## Sheet: figureS3b
R-GECO1 responds to changing calcium concentrations in E. coli and in isolated periplasmic fluid
Relative intensity of liquid culture				Relative intensity of periplasmic isolate
additions	pFHL	torPE		additions	pFHL	torPE
MQ + MQ	0.988731	0.985968		MQ + MQ	1	1
MQ + MQ	1.00714	1.00544		0.1mM Ca + MQ	3.03587	6.32176
MQ + MQ	1.00413	1.00859		0.1mM Ca + 10mM EDTA	2.47695	0.837953
0.5mM EDTA + MQ	0.675776	0.256973
0.5mM EDTA + MQ	0.662965	0.259686
0.5mM EDTA + MQ	0.698077	0.266154
0.5mM EDTA + 5mM Ca	1.13886	1.02645
0.5mM EDTA + 5mM Ca	1.13542	1.00499
0.5mM EDTA + 5mM Ca	1.17486	1.03243
