# Supplementary material for: A turquoise fluorescence lifetime-based biosensor for quantitative imaging of intracellular calcium
Source: Nat Commun. 2021 Dec 9;12:7159. doi: 10.1038/s41467-021-27249-w (PMC8660884; doi:10.1038/s41467-021-27249-w)
Supplement: Supplementary file 10 — Source data [file 41467_2021_27249_MOESM10_ESM.zip › raw_data revision copy/figure1.xlsx]

## Sheet: figure1a
Ratio and normalized ratio for YCaM3.60 and MatryoshCaMP6s in HeLa cells during addition (t=0) of 14mM ionomycin combined with 5 mM CaCl2
YCaM3.60, ratio YFP/CFP, microscope 1													YCaM3.60, normalized ratio YFP/CFP, microscope 1
	dataset 1													dataset 1
Time (s)	Cell 1	Cell 2	Cell 3	Cell 4	Cell 5	Cell 6	Cell 7	Cell 8	Cell 9	Cell 10	Cell 11		Time (s)	Cell 1	Cell 2	Cell 3	Cell 4	Cell 5	Cell 6	Cell 7	Cell 8	Cell 9	Cell 10	Cell 11
-12	1.66273	1.67373	1.67067	2.38447	1.86289	1.55833	1.51372	1.47009	1.41821	1.49362	1.85715		-12	0.929891	0.989372	0.994024	1.00113	0.988006	1.00586	1.00559	0.995705	0.97886	1.00521	0.9973
-9	1.65975	1.70519	1.69539	2.40103	1.87887	1.54969	1.50587	1.47949	1.44769	1.49121	1.87915		-9	0.928226	1.00797	1.00873	1.00809	0.99648	1.00029	1.00038	1.00208	0.999204	1.00359	1.00911
-6	2.04179	1.6962	1.67609	2.35982	1.91476	1.53972	1.49631	1.4797	1.48062	1.47281	1.85024		-6	1.14188	1.00266	0.997247	0.990782	1.01551	0.993849	0.994027	1.00222	1.02194	0.991205	0.993588
-3	2.15867	1.73021	1.63971	2.39938	1.96368	1.52131	1.5889	1.42774	1.4198	1.45656	1.79116		-3	1.20725	1.02276	0.975602	1.00739	1.04146	0.981968	1.05554	0.967022	0.979958	0.98027	0.961862
0	1.87098	1.74549	1.60406	2.53162	2.05963	1.51516	1.70559	1.41747	1.42644	1.45943	1.77461		0	1.04636	1.03179	0.954388	1.06291	1.09235	0.977996	1.13306	0.960066	0.984542	0.982198	0.952974
3	2.51049	2.16307	2.25448	4.66028	2.54633	1.575	2.08882	2.31071	2.66368	1.60092	2.66335		3	1.40401	1.27864	1.34138	1.95665	1.35047	1.01662	1.38764	1.56507	1.83849	1.07743	1.43023
6	5.20021	4.79296	5.571	6.64083	4.89752	4.32636	5.6455	4.67043	5.34261	4.90264	5.07312		6	2.90825	2.83321	3.31466	2.78819	2.59746	2.79256	3.75042	3.16333	3.68751	3.29949	2.72429
9	5.12045	4.74688	5.45431	6.36695	4.82735	4.82517	5.55751	4.55141	5.18039	4.93488	4.86749		9	2.86365	2.80597	3.24523	2.6732	2.56025	3.11452	3.69196	3.08272	3.57554	3.32119	2.61386
12	5.01244	4.68086	5.35867	6.14559	4.69306	4.73945	5.37111	4.44265	5.07098	4.84293	4.74339		12	2.80324	2.76695	3.18833	2.58026	2.48902	3.0592	3.56813	3.00905	3.50003	3.2593	2.54722
15	4.88176	4.60724	5.22149	5.89538	4.52857	4.65484	5.19428	4.29828	4.88196	4.76195	4.67093		15	2.73016	2.72343	3.10671	2.47521	2.40178	3.00458	3.45066	2.91127	3.36956	3.2048	2.50831
18	4.77924	4.5458	5.12977	5.75093	4.42443	4.62733	5.10424	4.21156	4.74609	4.73525	4.59191		18	2.67282	2.68711	3.05214	2.41456	2.34655	2.98682	3.39085	2.85253	3.27579	3.18683	2.46588
21	4.64819	4.46608	5.00054	5.63934	4.3687	4.53506	4.9381	4.10312	4.68339	4.62889	4.5116		21	2.59953	2.63999	2.97524	2.36771	2.31699	2.92727	3.28047	2.77909	3.23251	3.11525	2.42275
24	4.58977	4.40776	4.93736	5.5306	4.29955	4.47857	4.87122	4.05859	4.5423	4.56301	4.42774		24	2.56686	2.60551	2.93765	2.32205	2.28032	2.8908	3.23605	2.74892	3.13513	3.07092	2.37772
27	4.47277	4.32926	4.8273	5.37672	4.22534	4.40485	4.78364	3.92759	4.1583	4.51114	4.36965		27	2.50143	2.55911	2.87217	2.25744	2.24096	2.84322	3.17787	2.6602	2.87009	3.03601	2.34652
YCaM3.60, ratio YFP/CFP, microscope 2																	YCaM3.60, normalized ratio YFP/CFP, microscope 2
	dataset 1				dataset 2						dataset 3							dataset 1				dataset 2						dataset 3
Time (s)	Cell 1	Cell 2	Cell 3	Cell 4	Cell 5	Cell 6	Cell 7	Cell 8	Cell 9	Cell 10	Cell 11	Cell 12	Cell 13	Cell 14	Cell 15		Time (s)	Cell 1	Cell 2	Cell 3	Cell 4	Cell 5	Cell 6	Cell 7	Cell 8	Cell 9	Cell 10	Cell 11	Cell 12	Cell 13	Cell 14	Cell 15
-12	1.37654	1.36098	1.38569	1.37145	1.82302	1.88655	1.53781	2.33012	1.362	1.36495	1.71664	1.6742	1.46035	1.97592	1.2395		-12	0.999317	0.9962	1.00107	1.00354	1.00547	1.0008	0.994409	0.99647	1.00112	1.00122	1.00575	0.986484	0.999413	0.993551	0.99686
-9	1.38755	1.38146	1.39489	1.36855	1.80817	1.88255	1.56273	2.33671	1.35833	1.36385	1.69658	1.70534	1.45366	2.00814	1.24344		-9	1.00731	1.0112	1.00771	1.00142	0.997282	0.998677	1.01052	0.999289	0.99842	1.00041	0.994001	1.00483	0.994834	1.00975	1.00003
-6	1.36835	1.35606	1.37206	1.35984	1.8081	1.88604	1.53884	2.34829	1.3611	1.36107	1.70724	1.71188	1.46961	1.98218	1.24727		-6	0.993373	0.992603	0.991219	0.995045	0.997243	1.00053	0.995071	1.00424	1.00046	0.998369	1.00025	1.00868	1.00575	0.996696	1.00311
-3	1.36004	1.35148	1.3756	1.34169	1.84898	1.89075	1.54379	2.35988	1.36712	1.3618	1.72007	1.70392	1.46077	1.99387	1.24418		-3	0.98734	0.989253	0.993775	0.981761	1.01979	1.00302	0.998274	1.00919	1.00489	0.998905	1.00776	1.004	0.999704	1.00258	1.00062
0	1.28737	1.30517	1.3569	1.33441	1.80868	1.90007	1.54414	2.3392	1.36394	1.3563	1.70612	1.70782	1.45598	2.01759	1.24999		0	0.934586	0.955348	0.980269	0.976438	0.997565	1.00797	0.998501	1.00035	1.00255	0.994875	0.999587	1.00629	0.996425	1.0145	1.0053
3	1.54498	1.55731	1.529	1.49354	3.87186	3.70534	3.19152	3.224	4.05005	3.99687	2.20088	2.0304	2.01083	2.49631	1.46204		3	1.1216	1.13991	1.1046	1.09288	2.1355	1.96565	2.06376	1.37873	2.97694	2.93178	1.28946	1.19637	1.37614	1.25522	1.17584
6	3.65997	3.58289	2.91374	3.13238	3.94672	3.62057	3.15383	3.09258	4.01191	3.9703	3.63057	3.2538	4.02913	3.80568	2.95088		6	2.657	2.62258	2.10498	2.29208	2.17678	1.92068	2.03939	1.32253	2.94891	2.91229	2.1271	1.91722	2.7574	1.91361	2.37323
9	4.62779	4.7294	4.76213	5.14686	3.91913	3.71124	3.16789	3.14778	3.98278	3.94242	3.61983	3.19666	3.99985	3.79984	2.96722		9	3.35961	3.4618	3.44032	3.76615	2.16157	1.96878	2.04848	1.34614	2.92749	2.89184	2.1208	1.88356	2.73736	1.91067	2.38637
12	4.53564	4.67934	5.26185	5.38728	3.95939	3.76986	3.19216	3.21308	4.01105	3.98184	3.50259	3.19901	3.87998	3.89953	2.92204		12	3.29271	3.42516	3.80133	3.94207	2.18377	1.99987	2.06417	1.37407	2.94827	2.92076	2.05211	1.88494	2.65533	1.96079	2.35004
15	4.35124	4.53568	5.29244	5.30668	4.02554	3.79099	3.21023	3.2575	4.0473	4.01933	3.49904	3.19935	3.78068	3.78974	2.92583		15	3.15884	3.32	3.82343	3.88309	2.22026	2.01109	2.07586	1.39306	2.97492	2.94826	2.05003	1.88514	2.58737	1.90559	2.35308
18	4.1638	4.28249	5.22345	5.20636	4.07339	3.7918	3.22901	3.28299	4.09751	4.07977	3.40455	3.07208	3.5517	3.63213	2.83006		18	3.02277	3.13468	3.77359	3.80969	2.24665	2.01152	2.088	1.40396	3.01183	2.9926	1.99467	1.81015	2.43067	1.82634	2.27606
21	4.02298	4.13777	5.12965	5.13497	4.0941	3.83754	3.25134	3.30462	4.13589	4.09984	3.30024	2.99177	3.43563	3.539	2.75708		21	2.92053	3.02875	3.70583	3.75745	2.25808	2.03578	2.10244	1.41321	3.04003	3.00731	1.93356	1.76283	2.35123	1.77951	2.21737
24	3.91271	4.00995	5.01629	5.05075	4.10001	3.87908	3.25057	3.30652	4.16056	4.13732	3.2325	2.96946	3.35554	3.50443	2.74787		24	2.84048	2.93518	3.62393	3.69582	2.26133	2.05781	2.10194	1.41402	3.05817	3.03481	1.89387	1.74968	2.29642	1.76213	2.20997
27	3.81346	3.91313	4.95286	4.99859	4.12119	3.90261	3.26056	3.32113	4.19809	4.15731	3.22257	2.93566	3.31659	3.46907	2.71846		27	2.76843	2.86431	3.57811	3.65765	2.27301	2.0703	2.1084	1.42027	3.08576	3.04947	1.88805	1.72977	2.26976	1.74435	2.18631
MatryoshCaMP6s, ratio GFP/OFP, microscope 1																			MatryoshCaMP6s, normalized ratio GFP/OFP, microscope 1
	dataset 1												dataset 2							dataset 1												dataset 2
Time (s)	Cell 1	Cell 2	Cell 3	Cell 4	Cell 5	Cell 6	Cell 7	Cell 8	Cell 9	Cell 10	Cell 11	Cell 12	Cell 13	Cell 14	Cell 15	Cell 16	Cell 17		Time (s)	Cell 1	Cell 2	Cell 3	Cell 4	Cell 5	Cell 6	Cell 7	Cell 8	Cell 9	Cell 10	Cell 11	Cell 12	Cell 13	Cell 14	Cell 15	Cell 16	Cell 17
-12	1.12163	0.843927	0.803828	0.713719	1.21709	0.959695	0.816255	0.608223	0.802241	0.993655	0.596616	0.287081	0.39517	0.227839	0.229288	0.373469	0.293574		-12	1.00074	0.980617	1.0026	1.00618	0.999396	1.06267	1.05513	1.02283	1.00996	1.0179	1.08171	0.960028	1.00281	1.0017	1.01529	0.976434	0.997164
-9	1.12272	0.863704	0.81367	0.704242	1.21799	0.88666	0.76898	0.583505	0.80299	0.967628	0.537688	0.283686	0.389922	0.227184	0.225285	0.383861	0.298496		-9	1.00171	1.0036	1.01488	0.992821	1.00013	0.981798	0.994018	0.981265	1.0109	0.99124	0.974866	0.948674	0.989497	0.998821	0.997565	1.00361	1.01388
-6	1.11806	0.874195	0.787733	0.710043	1.2184	0.862942	0.73559	0.592209	0.777768	0.967255	0.520349	0.326336	0.397092	0.227333	0.222931	0.390117	0.291157		-6	0.997555	1.01579	0.982524	1.001	1.00047	0.955534	0.950856	0.995903	0.979146	0.990858	0.943428	1.0913	1.00769	0.999475	0.987142	1.01996	0.988954
-3	1.11823	0.889582	0.781404	0.703723	1.19308	0.836161	0.716293	0.560183	0.757879	0.910284	0.511841	0.319862	0.40073	0.22922	0.222435	0.392995	0.294847		-3	0.997706	1.03367	0.974631	0.992089	0.979681	0.92588	0.925912	0.942044	0.954107	0.932496	0.928003	1.06965	1.01692	1.00777	0.984947	1.02748	1.00149
0	1.1495	0.907123	0.785808	0.719111	1.19223	0.797386	0.700701	0.568384	0.702362	0.91894	0.497487	0.297845	0.400064	0.228461	0.219967	0.386834	0.302715		0	1.0256	1.05405	0.980124	1.01378	0.978975	0.882944	0.905757	0.955836	0.884216	0.941364	0.901978	0.996024	1.01523	1.00444	0.974021	1.01138	1.02821
3	3.53534	3.51378	3.50957	2.83375	3.07556	3.03307	3.4506	2.97754	3.59588	3.59453	3.20009	3.50201	1.55135	1.5742	1.58724	2.41968	2.28743		3	3.15429	4.0829	4.37742	3.99494	2.52544	3.35852	4.46039	5.00725	4.52692	3.68224	5.80199	11.7111	3.93682	6.92101	7.02833	6.32624	7.76955
6	3.56322	3.59318	3.46185	2.91483	3.14808	2.85824	3.38392	2.92344	3.39752	3.45182	3.0815	3.45279	1.5993	1.57963	1.61309	2.42159	2.28615		6	3.17917	4.17516	4.3179	4.10924	2.58499	3.16492	4.37421	4.91627	4.2772	3.53605	5.58698	11.5465	4.0585	6.94488	7.14278	6.33123	7.76522
9	3.74643	3.76903	3.60639	2.95784	3.35232	3.17849	3.65681	2.99484	3.56644	3.63809	3.14049	3.53259	1.62031	1.59317	1.6238	2.43301	2.32024		9	3.34264	4.37949	4.49819	4.16989	2.7527	3.51953	4.72696	5.03634	4.48985	3.72687	5.69392	11.8133	4.11183	7.00444	7.19024	6.3611	7.88101
12	3.89202	3.90006	3.75916	2.9967	3.48122	3.28091	3.73795	3.06292	3.78245	3.79432	3.20269	3.68837	1.63095	1.6049	1.63022	2.46318	2.39364		12	3.47254	4.53174	4.68873	4.22467	2.85855	3.63295	4.83184	5.15083	4.7618	3.8869	5.8067	12.3343	4.13883	7.05599	7.21866	6.43999	8.13032
15	3.9311	3.92141	3.80139	3.02403	3.49133	3.32184	3.78639	3.13327	3.80987	3.77073	3.27444	3.77822	1.63745	1.62142	1.64697	2.48059	2.39672		15	3.5074	4.55655	4.74141	4.26319	2.86684	3.67827	4.89445	5.26914	4.79631	3.86274	5.93679	12.6347	4.15532	7.12862	7.2928	6.48551	8.14078
18	3.93165	3.92658	3.81919	3.06623	3.43907	3.30829	3.79672	3.18851	3.77848	3.77275	3.29866	3.76202	1.64674	1.63009	1.65438	2.49341	2.41999		18	3.5079	4.56256	4.7636	4.32269	2.82394	3.66326	4.90781	5.36203	4.7568	3.86481	5.9807	12.5806	4.17889	7.16674	7.32562	6.51902	8.21981
21	3.91343	3.92016	3.82645	3.16747	3.40958	3.35291	3.81252	3.16185	3.74639	3.76114	3.36725	3.76804	1.65668	1.6461	1.66846	2.5088	2.45098		21	3.49163	4.5551	4.77266	4.46541	2.79972	3.71267	4.92823	5.31721	4.71639	3.85292	6.10506	12.6007	4.20413	7.23713	7.38799	6.55926	8.32509
24	3.9104	3.93285	3.83385	3.25823	3.38985	3.34413	3.79923	3.08262	3.75209	3.70883	3.3885	3.73404	1.67338	1.65689	1.68423	2.52886	2.48878		24	3.48893	4.56984	4.78189	4.59336	2.78352	3.70295	4.91106	5.18397	4.72357	3.79933	6.14359	12.487	4.24649	7.28455	7.45781	6.6117	8.45346
27	3.92758	3.94287	3.86487	3.30894	3.40485	3.38054	3.85424	2.98527	3.82878	3.76773	3.38707	3.76625	1.68601	1.6687	1.6986	2.54334	2.52172		27	3.50427	4.58149	4.82058	4.66484	2.79584	3.74327	4.98216	5.02026	4.82012	3.85967	6.141	12.5947	4.27855	7.3365	7.52142	6.64955	8.56535
MatryoshCaMP6s, ratio GFP/OFP, microscope 2									MatryoshCaMP6s, normalized ratio GFP/OFP, microscope 2
	dataset 1		dataset 2			dataset 3				dataset 1		dataset 2			dataset 3
Time (s)	Cell 1	Cell 2	Cell 3	Cell 4	Cell 5	Cell 6	Cell 7		Time (s)	Cell 1	Cell 2	Cell 3	Cell 4	Cell 5	Cell 6	Cell 7
-12	0.396437	0.148142	0.900608	0.581487	0.969863	0.392237	0.435624		-12	0.979854	1.0021	1.00179	0.99024	1.0061	0.998193	0.987589
-9	0.402544	0.147439	0.901288	0.584841	0.956534	0.392968	0.44252		-9	0.994946	0.997345	1.00255	0.995952	0.992276	1.00005	1.00322
-6	0.414784	0.147913	0.895099	0.595327	0.965541	0.393636	0.445151		-6	1.0252	1.00055	0.995663	1.01381	1.00162	1.00175	1.00919
-3	0.408999	0.148894	0.890588	0.587855	0.972523	0.393749	0.447357		-3	1.0109	1.00719	0.990645	1.00108	1.00886	1.00204	1.01419
0	0.425918	0.142731	0.893735	0.581185	0.969934	0.394995	0.451495		0	1.05272	0.965501	0.994146	0.989726	1.00618	1.00521	1.02357
3	0.716194	0.237696	1.00235	1.02223	1.01496	0.569075	0.581311		3	1.77018	1.60788	1.11497	1.74081	1.05289	1.44822	1.31787
6	0.797464	0.334642	1.09199	1.0463	1.05811	0.582775	0.602042		6	1.97105	2.26367	1.21467	1.78178	1.09764	1.48309	1.36487
9	0.813319	0.365675	1.09976	1.10414	1.04236	0.608223	0.615053		9	2.01024	2.47359	1.22331	1.88029	1.08131	1.54785	1.39437
12	0.805687	0.375686	1.09589	1.13072	1.04934	0.603881	0.614526		12	1.99137	2.54131	1.21901	1.92556	1.08855	1.5368	1.39317
15	0.82375	0.381142	1.1032	1.12612	1.0486	0.588212	0.600968		15	2.03602	2.57822	1.22714	1.91772	1.08778	1.49692	1.36244
18	0.83094	0.378989	1.09826	1.14249	1.05118	0.572329	0.589389		18	2.05379	2.56365	1.22165	1.94559	1.09046	1.4565	1.33618
21	0.823421	0.386357	1.10349	1.14024	1.03832	0.568506	0.586922		21	2.03521	2.6135	1.22747	1.94176	1.07712	1.44677	1.33059
24	0.820555	0.38819	1.14746	1.1633	1.07749	0.56218	0.582532		24	2.02812	2.62589	1.27638	1.98103	1.11776	1.43068	1.32064
27	0.82592	0.390171	1.10623	1.15402	1.08159	0.555934	0.580248		27	2.04138	2.6393	1.23051	1.96524	1.122	1.41478	1.31546

## Sheet: figure1b
Influence of OFP and GFP intensity on the ratio of MatryoshCaMP6s, HeLa cells, no stimulation
Data from 2 glasses, 17 images, 64 cells
GFP and OFP values are mean intensities of the cells, corrected for backgound intensity
GFP images were divided through OFP images to get a ratio images. The ratio indicated here is determined from these ratio images (average per cell).
glass	image	cell	GFP	OFP	ratio
1	1	1	597.696	925.78	0.629828
1	1	2	1320.34	4729.77	0.281433
1	1	3	1282.36	2614.63	0.516867
1	1	4	367.766	1791.38	0.191788
1	2	5	717.857	1544.1	0.469997
1	2	6	732.354	1145.17	0.661351
1	3	7	1078.37	6478.25	0.162292
1	3	8	937.64	6101.75	0.151901
1	4	9	1500.43	7680.96	0.183868
1	4	10	2133.42	10215.2	0.206735
1	4	11	669.302	1582.24	0.411999
1	5	12	457.37	5850.92	0.0754357
1	5	13	840.818	4535.46	0.179215
1	5	14	753.217	1750.41	0.418943
1	5	15	1623.27	1675.82	0.952826
1	5	16	490.245	925.003	0.513802
1	6	17	369.685	1294.43	0.281125
1	6	18	457.042	1801.65	0.249532
1	6	19	396.946	483.476	0.821976
1	6	20	1099.97	1856.69	0.595116
1	6	21	1297.27	1976.16	0.659536
1	6	22	2064.11	5881.41	0.35854
1	7	23	941.896	4609.76	0.202848
1	7	24	146.651	1313.03	0.0934364
1	7	25	2175.73	5908.37	0.369062
1	7	26	235.154	756.632	0.292625
1	7	27	160.942	268.308	0.573399
1	8	28	493.956	3290.47	0.142441
1	8	29	215.188	2630.95	0.0813679
1	8	30	355.194	2809.22	0.121117
1	8	31	246.042	2832.29	0.0854132
1	8	32	986.623	3676.12	0.252079
1	8	33	1274.03	5596.45	0.22477
1	8	34	980.896	4739.16	0.205875
1	8	35	1167.99	4837.8	0.240907
1	8	36	928.903	4936.85	0.18533
2	1	37	901.918	2253.05	0.396098
2	1	38	876.319	1765.31	0.509798
2	1	39	674.907	1521.63	0.444709
2	1	40	471.067	2173.2	0.213813
2	1	41	764.218	634.423	1.21927
2	2	42	1223.77	3986.02	0.299916
2	3	43	1088.17	5065.12	0.218761
2	3	44	923.098	2435.38	0.370589
2	3	45	1217.55	1945.85	0.630201
2	4	46	728.898	2153.16	0.334776
2	5	47	1672.77	6434.16	0.269832
2	5	48	1305.54	5263.21	0.257489
2	5	49	698.819	813.338	0.861881
2	6	50	3247.76	3059.67	1.06215
2	6	51	1504.95	6419.11	0.244524
2	6	52	478.501	4550.08	0.101316
2	7	53	1094.68	4026.78	0.277219
2	7	54	1430.96	4849.53	0.305877
2	8	55	2003.18	6456.07	0.314064
2	8	56	1918.28	9007.69	0.21675
2	8	57	1164.61	6058.15	0.19475
2	8	58	987.233	3542.64	0.278573
2	8	59	982.416	2468.63	0.402714
2	8	60	241.854	913.958	0.232188
2	9	61	851.551	3309.26	0.262109
2	9	62	344.806	659.045	0.526977
2	9	63	440.8	405.237	1.08575
2	9	64	331.372	310.625	1.10186
