# Supplementary material for: A turquoise fluorescence lifetime-based biosensor for quantitative imaging of intracellular calcium
Source: Nat Commun. 2021 Dec 9;12:7159. doi: 10.1038/s41467-021-27249-w (PMC8660884; doi:10.1038/s41467-021-27249-w)
Supplement: Supplementary file 10 — Source data [file 41467_2021_27249_MOESM10_ESM.zip › raw_data revision copy/figureS13.xlsx]

## Sheet: figureS13
HeLa cells containing nucleair tagged Tq-Ca-FLITS responding to administration of 2 uM histamine (t=28 seconds)
time (s)	calcium concentration (uM)					phase lifetime					modulation lifetime
	cell1	cell2	cell3	cell4	cell5	cell1	cell2	cell3	cell4	cell5	cell1	cell2	cell3	cell4	cell5
0	0.0779459	0.0779812	0.0747553	0.0721945	0.0978168	1.6986	1.74088	1.70206	1.67982	1.8464	2.31251	2.1669	2.22396	2.2382	2.26312
1.579	0.0752267	0.0840566	0.0765614	0.0860544	0.0856426	1.7368	1.77142	1.71331	1.79064	1.75657	2.11314	2.20654	2.22888	2.18618	2.29632
3.144	0.0796075	0.0828603	0.0762255	0.0729719	0.0808828	1.74209	1.75943	1.70969	1.72933	1.7391	2.2024	2.2201	2.23326	2.08341	2.2437
4.746	0.0653895	0.0782433	0.0771148	0.0795649	0.0862169	1.66188	1.73394	1.74017	1.73315	1.74643	2.13278	2.19782	2.14804	2.23265	2.34459
6.346	0.0754444	0.0850293	0.081051	0.0825866	0.0858236	1.74242	1.78065	1.73527	1.76153	1.77841	2.09834	2.19716	2.26103	2.20606	2.2242
7.968	0.0871178	0.0764653	0.0785788	0.076878	0.0869638	1.78103	1.71005	1.73622	1.746	1.7778	2.24578	2.23784	2.19798	2.12132	2.2535
9.521	0.0577892	0.0782682	0.0753903	0.0717687	0.0961448	1.69252	1.73016	1.73137	1.72639	1.8475	1.82353	2.21169	2.13668	2.0636	2.22057
11.158	0.0760369	0.0900096	0.0744192	0.0779116	0.0763117	1.73807	1.78329	1.70846	1.71736	1.70803	2.1288	2.30574	2.19351	2.24753	2.24108
12.717	0.0638887	0.0905016	0.0747137	0.0735089	0.0803713	1.66112	1.78684	1.71568	1.7311	1.75715	2.09793	2.30481	2.17546	2.09055	2.16771
14.301	0.0682829	0.0877023	0.0809056	0.0833481	0.0687053	1.68448	1.77916	1.74129	1.74444	1.68505	2.12564	2.26618	2.23661	2.28404	2.13418
15.86	0.0851958	0.0757144	0.0799133	0.0697112	0.0770332	1.79505	1.72111	1.74275	1.71231	1.73218	2.14944	2.18101	2.2075	2.06231	2.17439
17.453	0.0791327	0.0760405	0.0749798	0.0751176	0.0698269	1.77408	1.67715	1.70784	1.73165	1.68483	2.07572	2.33949	2.20936	2.12888	2.16283
19.123	0.0767689	0.0833035	0.0729531	0.0763683	0.0809656	1.70465	1.75929	1.70553	1.7288	1.7613	2.26375	2.23123	2.16767	2.16996	2.16745
20.812	0.0668798	0.0742509	0.0764681	0.072754	0.0750961	1.6942	1.68486	1.73497	1.72102	1.72266	2.05566	2.27072	2.15058	2.10782	2.16028
22.562	0.0788311	0.0779644	0.0688575	0.0765878	0.0847112	1.72932	1.74141	1.68231	1.73114	1.79103	2.22825	2.1646	2.1476	2.1671	2.15218
24.165	0.0682659	0.0738602	0.0728378	0.0759598	0.0905788	1.70058	1.71873	1.69284	1.74413	1.76743	2.06791	2.14358	2.20906	2.10512	2.37355
25.763	0.0775831	0.0744352	0.0713133	0.0778781	0.0753179	1.71732	1.69329	1.68247	1.71648	1.7045	2.23974	2.24636	2.20757	2.24977	2.2292
27.344	0.0715191	0.0736526	0.0773716	0.0847876	0.0956842	1.73157	1.72615	1.72361	1.7768	1.84886	2.03833	2.11196	2.21276	2.20503	2.20489
28.915	0.0761551	0.0870578	0.076532	0.0797138	0.127112	1.74597	1.73076	1.69047	1.72485	1.99897	2.10334	2.41698	2.30635	2.26501	2.3358
30.582	0.0853314	0.108578	0.0940917	0.0939792	0.133991	1.76138	1.89114	1.80578	1.79358	2.01241	2.27229	2.34274	2.3215	2.36128	2.41954
32.205	0.0779522	0.0835086	0.0905086	0.0897309	0.203337	1.72186	1.75264	1.77623	1.77601	2.26989	2.23293	2.2594	2.34173	2.32456	2.51859
33.799	0.110435	0.0999749	0.0940783	0.0845662	0.400458	1.93063	1.82744	1.81244	1.76555	2.55853	2.23979	2.37862	2.29783	2.23949	2.76846
35.391	0.182012	0.112757	0.150891	0.0929426	0.739807	2.22538	1.92724	2.08713	1.8546	2.68372	2.40906	2.30252	2.448	2.11874	2.92543
36.98	0.264478	0.134613	0.252553	0.12282	0.596116	2.3953	2.03099	2.36811	2.00106	2.64355	2.6472	2.363	2.65176	2.24099	2.9119
38.585	0.364028	0.23657	0.369652	0.19528	1.11089	2.51397	2.32488	2.51342	2.21626	2.72027	2.79507	2.67057	2.82287	2.6224	2.99347
40.232	0.445699	0.27956	0.368946	0.28439	1.09066	2.56313	2.39226	2.49322	2.42728	2.71685	2.90479	2.77732	2.89992	2.67564	3.00044
41.844	0.552518	0.384035	0.388741	0.314027	1.04347	2.6205	2.52523	2.518	2.43429	2.7207	2.93018	2.83756	2.88565	2.84525	2.96562
43.552	0.392718	0.345153	0.338191	0.322719	0.815278	2.52724	2.47748	2.46107	2.46436	2.70021	2.8647	2.84867	2.87709	2.77867	2.92169
45.175	0.403957	0.322805	0.314055	0.299102	0.968373	2.55704	2.44888	2.43247	2.4264	2.72191	2.78786	2.8401	2.85252	2.78158	2.92596
46.732	0.371527	0.293229	0.300021	0.25059	0.753894	2.5101	2.39824	2.42401	2.32147	2.69416	2.84445	2.8514	2.79702	2.81349	2.89508
48.294	0.327839	0.257066	0.278998	0.270917	0.822158	2.45138	2.35442	2.38497	2.36444	2.67956	2.85884	2.74411	2.8013	2.81859	3.01303
49.859	0.299312	0.254505	0.259508	0.2455	0.851209	2.42662	2.34645	2.34533	2.32739	2.69067	2.78212	2.75266	2.7995	2.74536	2.98777
51.457	0.307219	0.221232	0.23112	0.199657	0.509369	2.43924	2.27204	2.29461	2.20958	2.60558	2.78382	2.71506	2.73212	2.70172	2.90096
53.025	0.249736	0.192882	0.21488	0.199624	0.498644	2.34147	2.19899	2.25819	2.21458	2.60955	2.72981	2.65621	2.69798	2.6828	2.85949
54.585	0.22592	0.18263	0.215365	0.192305	0.406834	2.28384	2.15997	2.26394	2.19919	2.55876	2.71985	2.66453	2.68171	2.64804	2.79163
56.234	0.240389	0.16002	0.195462	0.190425	0.539229	2.31224	2.0793	2.21535	2.19095	2.59727	2.75544	2.62596	2.6281	2.6543	2.99858
57.969	0.2092	0.173208	0.185906	0.167725	0.534847	2.23543	2.15322	2.1694	2.12514	2.62234	2.71886	2.55619	2.67415	2.57821	2.8876
59.577	0.230586	0.154339	0.184663	0.168738	0.465929	2.29993	2.06549	2.18092	2.11842	2.60569	2.70658	2.58464	2.61492	2.61801	2.79026
61.19	0.219464	0.136166	0.185333	0.153842	0.368214	2.27003	2.01837	2.16753	2.10119	2.50002	2.70366	2.43849	2.67335	2.44563	2.86974
62.755	0.197147	0.133772	0.188498	0.141902	0.439792	2.18566	1.9931	2.18101	2.01961	2.55714	2.75878	2.48522	2.6658	2.53788	2.91064
64.375	0.192549	0.148486	0.177791	0.13361	0.404379	2.21164	2.05383	2.16251	1.99878	2.53296	2.60471	2.52903	2.58784	2.46179	2.88659
65.908	0.195784	0.134628	0.185707	0.136248	0.391187	2.22343	2.01064	2.18562	2.02862	2.53953	2.60184	2.43796	2.61159	2.40253	2.8092
67.556	0.185544	0.125151	0.173197	0.132436	0.436748	2.19075	1.94837	2.14506	1.99252	2.56403	2.59027	2.48008	2.58624	2.46227	2.87326
69.121	0.188992	0.109681	0.182023	0.123348	0.390843	2.19092	1.88861	2.16022	1.96888	2.53409	2.63564	2.37543	2.65532	2.37087	2.82974
70.723	0.189579	0.113237	0.176723	0.137245	0.337244	2.1753	1.90715	2.16	2.01152	2.48296	2.70091	2.385	2.58194	2.4832	2.78572
72.283	0.190433	0.111362	0.185048	0.124624	0.359339	2.18612	1.92338	2.17833	1.97355	2.50527	2.67224	2.28658	2.62974	2.37944	2.80797
73.838	0.165614	0.110443	0.186661	0.135763	0.398743	2.10539	1.89703	2.18223	2.00053	2.53582	2.61826	2.36181	2.63695	2.49548	2.85382
75.421	0.162787	0.113	0.180397	0.118095	0.288312	2.09557	1.9047	2.16948	1.95079	2.39459	2.61045	2.38872	2.5987	2.32936	2.83147
76.976	0.179151	0.122915	0.175461	0.133377	0.310624	2.18132	1.93098	2.14349	1.98003	2.43195	2.53695	2.49755	2.62475	2.52447	2.83361
78.56	0.184459	0.109485	0.173238	0.12874	0.26039	2.1974	1.89057	2.14346	1.96957	2.36327	2.5505	2.36429	2.59274	2.4742	2.73812
80.147	0.172975	0.109076	0.175247	0.114009	0.302652	2.15266	1.86752	2.14384	1.91222	2.43294	2.55485	2.43662	2.6204	2.38312	2.7793
81.716	0.157509	0.118211	0.180084	0.121517	0.280539	2.09911	1.93612	2.16053	1.9439	2.40059	2.51388	2.3848	2.62743	2.42405	2.75223
83.289	0.172992	0.104695	0.189003	0.118818	0.269295	2.14999	1.87916	2.18631	1.93565	2.38436	2.56501	2.30062	2.65288	2.39893	2.72907
84.891	0.1665	0.108866	0.191239	0.110319	0.283789	2.1223	1.89069	2.20793	1.87258	2.42497	2.57004	2.35057	2.6016	2.44526	2.68042
86.543	0.153677	0.100848	0.185506	0.117755	0.225787	2.07865	1.86875	2.18508	1.9388	2.28142	2.52603	2.25186	2.6109	2.36581	2.7276
88.109	0.159304	0.101922	0.191638	0.119054	0.249952	2.09994	1.84042	2.20098	1.91146	2.3606	2.53972	2.37648	2.6328	2.48921	2.6578
89.657	0.169863	0.102958	0.196026	0.108489	0.224855	2.12723	1.87819	2.22437	1.88818	2.28698	2.6026	2.26539	2.60136	2.35136	2.69691
91.241	0.139401	0.0992672	0.181975	0.117247	0.234539	2.00371	1.83791	2.15475	1.93789	2.30085	2.55016	2.32617	2.6747	2.35853	2.74237
92.8	0.175043	0.104697	0.188723	0.124288	0.225909	2.1517	1.86157	2.19529	1.97081	2.29681	2.58854	2.36323	2.61585	2.38268	2.67054
94.354	0.170524	0.106476	0.18472	0.110801	0.229437	2.13709	1.85209	2.18401	1.89718	2.28876	2.57623	2.43481	2.60424	2.36893	2.73727
95.912	0.139739	0.0969439	0.181421	0.111568	0.208941	2.03144	1.85268	2.17049	1.88298	2.2397	2.45646	2.22037	2.6092	2.43518	2.69995
97.473	0.155273	0.0998551	0.184067	0.108205	0.216918	2.0952	1.84102	2.19954	1.87904	2.28265	2.49168	2.32843	2.53704	2.37768	2.62794
99.065	0.140974	0.0986451	0.183668	0.112003	0.17242	2.02085	1.85272	2.16642	1.93227	2.13281	2.51698	2.25942	2.65501	2.26791	2.61989
100.627	0.152916	0.100184	0.185037	0.12087	0.221147	2.08333	1.83333	2.17028	1.95551	2.29712	2.49624	2.36275	2.65928	2.36929	2.61876
102.254	0.136546	0.103001	0.188032	0.108711	0.178939	2.00806	1.85846	2.19659	1.8766	2.15411	2.48285	2.33691	2.60183	2.39711	2.63504
103.808	0.135016	0.101676	0.188329	0.114559	0.162261	1.99907	1.83861	2.20008	1.91584	2.11216	2.48695	2.37738	2.59271	2.38171	2.5417
105.395	0.144147	0.099808	0.187553	0.105979	0.166049	2.05095	1.81094	2.19045	1.85852	2.14669	2.46415	2.43185	2.61835	2.40177	2.47246
106.974	0.156007	0.111511	0.1849	0.110034	0.166485	2.07267	1.89958	2.18204	1.89852	2.11457	2.58588	2.37545	2.61399	2.34774	2.59813
108.553	0.130501	0.100347	0.189886	0.109513	0.177836	1.98431	1.83792	2.19395	1.91251	2.15922	2.45512	2.35033	2.63613	2.28606	2.60069
110.152	0.147702	0.107604	0.188383	0.106934	0.161586	2.05966	1.88053	2.19794	1.89939	2.1028	2.49439	2.35943	2.60145	2.27716	2.56542
111.714	0.130131	0.110219	0.202271	0.106933	0.154267	1.9833	1.89064	2.23275	1.86967	2.07583	2.45168	2.37974	2.64719	2.38328	2.54603
113.357	0.139811	0.102583	0.184484	0.110982	0.137766	2.04927	1.84287	2.18125	1.91868	2.00964	2.39225	2.38245	2.61129	2.2955	2.49948
114.972	0.141275	0.0960413	0.181922	0.101228	0.139372	2.04267	1.81706	2.18043	1.85298	2.03225	2.44322	2.32651	2.57917	2.31687	2.44682
116.547	0.141876	0.0950833	0.193194	0.0995146	0.152478	2.01601	1.82479	2.21067	1.82568	2.10901	2.55031	2.27735	2.61667	2.37452	2.3932
118.121	0.129158	0.0995681	0.185304	0.10488	0.142921	1.97398	1.82599	2.17909	1.88662	2.04869	2.46646	2.37464	2.63038	2.27791	2.45065
119.711	0.135582	0.0971669	0.18658	0.101663	0.139797	2.00711	1.8264	2.19137	1.85776	2.01745	2.46849	2.3193	2.60191	2.30961	2.50813
121.288	0.12611	0.0976494	0.185958	0.10392	0.131007	1.96401	1.81843	2.1771	1.85498	1.98358	2.44316	2.35806	2.6465	2.36938	2.46735
122.869	0.149523	0.0937709	0.188724	0.10544	0.133832	2.07033	1.81764	2.17922	1.85785	2.00588	2.48661	2.27239	2.67534	2.39245	2.44029
124.488	0.125874	0.0908219	0.192199	0.105643	0.120318	1.97831	1.79253	2.20621	1.88366	1.90985	2.38696	2.29239	2.62055	2.30547	2.52001
126.038	0.126368	0.0977414	0.187014	0.0974306	0.119435	1.9489	1.83828	2.18481	1.85138	1.94544	2.50181	2.29037	2.63213	2.23633	2.37637
127.593	0.12292	0.102665	0.194498	0.0979627	0.127173	1.93462	1.8566	2.20652	1.84003	1.9836	2.48485	2.33604	2.64882	2.2892	2.39332
129.174	0.12549	0.101064	0.202533	0.0965396	0.132853	1.96806	1.85811	2.22439	1.83806	2.03382	2.41644	2.29492	2.68161	2.26362	2.3187
130.72	0.109987	0.0957508	0.204854	0.101841	0.109171	1.89633	1.81922	2.23897	1.84099	1.89824	2.35455	2.31231	2.65484	2.37271	2.33016
132.329	0.110848	0.0977503	0.208125	0.0932785	0.129297	1.88645	1.82048	2.25352	1.81811	1.96467	2.40787	2.35317	2.63856	2.25927	2.50223
133.894	0.113016	0.0954781	0.196418	0.106932	0.119591	1.90279	1.83122	2.21573	1.85987	1.91594	2.39582	2.2636	2.63872	2.41757	2.48427
135.48	0.106363	0.102765	0.197505	0.100575	0.125233	1.86511	1.85212	2.21372	1.87062	1.95814	2.38701	2.35406	2.65983	2.23885	2.44696
137.086	0.105203	0.0926057	0.200633	0.0961685	0.107401	1.88108	1.78665	2.22384	1.79562	1.8515	2.30502	2.35391	2.66063	2.40363	2.45659
138.641	0.0910983	0.0949268	0.204168	0.0926128	0.112371	1.78188	1.79364	2.24612	1.82364	1.92732	2.33581	2.38253	2.61968	2.22396	2.29398
140.219	0.0970689	0.0982539	0.193951	0.102348	0.116677	1.85303	1.83853	2.1987	1.86562	1.91031	2.22201	2.30111	2.67094	2.2969	2.44509
141.773	0.0798388	0.103096	0.199591	0.0958166	0.110807	1.75534	1.85954	2.22086	1.82879	1.88155	2.16108	2.3352	2.65899	2.28001	2.4242
143.385	0.106391	0.0911717	0.197216	0.093805	0.106406	1.89896	1.7901	2.21701	1.83729	1.8804	2.2667	2.309	2.64396	2.20277	2.33387
145.004	0.0931565	0.10492	0.197264	0.109552	0.100008	1.8225	1.86659	2.22141	1.92174	1.82352	2.24079	2.35039	2.62807	2.25317	2.39296
146.585	0.0913843	0.0938234	0.195823	0.10674	0.106594	1.8109	1.81123	2.21592	1.87262	1.89934	2.24065	2.29624	2.63052	2.36871	2.26982
148.145	0.0914139	0.096727	0.197259	0.0977211	0.0918771	1.82731	1.84472	2.20228	1.82538	1.82954	2.18238	2.24409	2.69921	2.33539	2.18529
149.725	0.0831637	0.0975459	0.198323	0.0899198	0.100811	1.77249	1.83838	2.20831	1.79298	1.86584	2.18113	2.28554	2.69004	2.26974	2.26153
151.279	0.0867401	0.0920131	0.199142	0.103697	0.0872793	1.79737	1.80805	2.21396	1.85244	1.78037	2.17853	2.26549	2.67919	2.37342	2.25191
152.872	0.0814477	0.0841919	0.199947	0.0926969	0.0856658	1.75499	1.75655	2.23012	1.81221	1.78924	2.20162	2.26206	2.62868	2.26668	2.1818
154.409	0.0842703	0.0919784	0.206336	0.0975607	0.10362	1.76292	1.79829	2.23692	1.83159	1.90594	2.24164	2.29906	2.68002	2.30994	2.17863
155.936	0.0679756	0.0919423	0.191624	0.100969	0.100354	1.63429	1.81108	2.19738	1.83892	1.83077	2.29007	2.25309	2.64598	2.36063	2.37544
157.471	0.0879327	0.081145	0.193254	0.0942037	0.080582	1.78175	1.72461	2.21431	1.80963	1.74153	2.2625	2.29999	2.60381	2.31059	2.22796
159.058	0.0757999	0.0917609	0.200669	0.0870302	0.0873583	1.70053	1.80455	2.24065	1.75108	1.77273	2.25453	2.27198	2.59781	2.34761	2.28057
160.649	0.0738954	0.0894246	0.191055	0.0861934	0.0956778	1.72011	1.78919	2.20655	1.7737	1.82274	2.13958	2.27146	2.6044	2.24961	2.29826
162.209	0.111442	0.0869068	0.197342	0.0928629	0.0854848	1.94183	1.80333	2.21933	1.79493	1.76344	2.22036	2.16105	2.63684	2.33113	2.26874
163.764	0.0834713	0.0919798	0.203351	0.0913027	0.0897891	1.74132	1.7775	2.21959	1.83148	1.81477	2.2977	2.3711	2.70922	2.16452	2.18901
165.344	0.0906796	0.0888543	0.196628	0.0838081	0.0935006	1.78244	1.78919	2.20904	1.77638	1.78996	2.32422	2.25807	2.66632	2.18287	2.3629
166.914	0.0796393	0.0804156	0.194882	0.0856989	0.0909155	1.71681	1.72846	2.19684	1.76727	1.80665	2.29087	2.26938	2.68959	2.26043	2.24478
168.518	0.0842856	0.0907557	0.204068	0.0829835	0.0855898	1.77191	1.77933	2.24561	1.77354	1.78557	2.21031	2.33673	2.62038	2.17297	2.19313
170.12	0.0813644	0.0831659	0.19724	0.0813914	0.0879201	1.74121	1.74751	2.2157	1.75339	1.78743	2.24791	2.26907	2.64917	2.20589	2.24221
171.671	0.0784404	0.0765503	0.199664	0.0877448	0.101345	1.73818	1.74063	2.21201	1.76724	1.82278	2.18771	2.1324	2.6928	2.3087	2.42494
173.233	0.0654652	0.0778169	0.196186	0.0977668	0.0828088	1.69978	1.73749	2.20928	1.85381	1.75132	1.99909	2.17487	2.65989	2.23532	2.24729
174.799	0.0953561	0.0869876	0.202495	0.0902361	0.0928951	1.83349	1.79684	2.23857	1.79092	1.82194	2.25267	2.18642	2.62798	2.28437	2.23668
176.435	0.0685152	0.0858944	0.205608	0.0839172	0.0833151	1.69995	1.80825	2.24706	1.75935	1.73718	2.0765	2.11841	2.63333	2.24571	2.30824
177.985	0.0763892	0.0704554	0.192497	0.0841807	0.0921634	1.71023	1.69694	2.19874	1.79639	1.82405	2.23536	2.13591	2.65219	2.11969	2.21192
179.545	0.077104	0.0801043	0.210113	0.0834557	0.0880525	1.72752	1.74995	2.24874	1.76954	1.82144	2.19252	2.18677	2.67962	2.19871	2.12279
181.077	0.0874222	0.0823059	0.1901	0.0847895	0.0972623	1.77602	1.73128	2.18273	1.7591	1.84006	2.27055	2.30463	2.68041	2.26738	2.2731
182.633	0.0679931	0.0843995	0.205327	0.0849891	0.0725073	1.68059	1.76138	2.24602	1.74796	1.67908	2.1321	2.25014	2.63391	2.31064	2.24829
184.242	0.078129	0.0872537	0.186959	0.0817306	0.0894261	1.74987	1.78656	2.19545	1.75797	1.82502	2.13848	2.22944	2.59173	2.19792	2.143
185.835	0.0690309	0.0741511	0.202414	0.0841166	0.0756762	1.69282	1.72098	2.21636	1.77543	1.71388	2.11491	2.14283	2.70999	2.19374	2.20536
187.428	0.0767285	0.0804625	0.187401	0.0788339	0.0716526	1.74663	1.76089	2.1883	1.73803	1.70084	2.11532	2.15658	2.62432	2.19783	2.15196
189.009	0.0769541	0.0793865	0.189068	0.0785055	0.0782143	1.7566	1.73943	2.1833	1.72975	1.72282	2.08486	2.20639	2.66483	2.21886	2.23593
190.559	0.0678165	0.0732838	0.196924	0.0788596	0.0766381	1.69821	1.68731	2.22325	1.73725	1.74297	2.06502	2.23897	2.61691	2.2012	2.1262
192.121	0.0784155	0.0835195	0.195499	0.0786996	0.0720521	1.72481	1.77439	2.20707	1.7332	1.68329	2.2339	2.18296	2.65947	2.21152	2.2228
193.679	0.0601362	0.081791	0.191542	0.0749145	0.0904612	1.63955	1.74962	2.19047	1.69549	1.83544	2.07971	2.22879	2.67055	2.25042	2.12977
195.267	0.0744147	0.0791529	0.186512	0.0879631	0.0870452	1.70422	1.76732	2.18622	1.78581	1.77846	2.20815	2.10092	2.62016	2.24893	2.25311
196.834	0.0801896	0.0732167	0.197029	0.0871452	0.0712439	1.79112	1.71089	2.2249	1.79206	1.68704	2.03936	2.15533	2.61201	2.20729	2.19006
198.428	0.0757893	0.0839852	0.192441	0.0818743	0.0949248	1.74874	1.76555	2.20329	1.79181	1.81172	2.08414	2.22557	2.63455	2.07925	2.31978
200.016	0.0669817	0.0747699	0.181776	0.0843353	0.0730574	1.6609	1.70206	2.16975	1.77664	1.74978	2.17562	2.22431	2.61685	2.1947	2.01071
201.557	0.0703436	0.0791299	0.196781	0.0700387	0.0707099	1.71798	1.7459	2.22566	1.70901	1.70498	2.05788	2.1773	2.60602	2.08252	2.11381
203.182	0.0879796	0.0737638	0.187322	0.0808312	0.0778038	1.79108	1.70213	2.19271	1.72896	1.7599	2.2307	2.19948	2.60683	2.27756	2.09417
204.701	0.0521828	0.0773617	0.182896	0.0810208	0.0796222	1.64398	1.72239	2.16793	1.76031	1.72669	1.85977	2.21677	2.63895	2.17233	2.25648
206.265	0.0651986	0.080544	0.173496	0.0732867	0.0785675	1.64825	1.73784	2.14868	1.69568	1.74282	2.17527	2.23994	2.57722	2.21022	2.17441
207.875	0.0704877	0.0820177	0.181715	0.0689537	0.076501	1.6906	1.74778	2.17072	1.66449	1.67298	2.159	2.24069	2.6124	2.21168	2.36426
209.438	0.0648478	0.0846766	0.188958	0.078836	0.0852905	1.67838	1.77466	2.19152	1.74204	1.76559	2.06083	2.20997	2.63296	2.18377	2.25659
210.988	0.0632085	0.0846203	0.181501	0.0890683	0.0706995	1.64717	1.74999	2.17401	1.77388	1.70701	2.12979	2.29495	2.59724	2.31654	2.1063
212.584	0.0844331	0.0725441	0.183252	0.0761117	0.0787047	1.76991	1.68755	2.17171	1.74142	1.71547	2.22094	2.22015	2.62985	2.11867	2.27313
214.133	0.0677368	0.0712893	0.186743	0.0857075	0.076022	1.72114	1.7041	2.18428	1.76958	1.71168	1.97917	2.13143	2.63045	2.25253	2.22145
215.725	0.0757418	0.0746053	0.172074	0.0777034	0.0594498	1.72295	1.71366	2.13828	1.72548	1.6292	2.17518	2.17987	2.59474	2.21429	2.09884
217.296	0.0845628	0.0831002	0.181686	0.0814498	0.0766136	1.78789	1.79075	2.16425	1.77247	1.70884	2.15989	2.11364	2.6359	2.13925	2.24562
218.87	0.0721966	0.079553	0.174432	0.076979	0.07972	1.68293	1.71274	2.13915	1.73445	1.70616	2.22756	2.30271	2.62584	2.16505	2.32901
220.462	0.0770609	0.0768745	0.179766	0.0748516	0.0960223	1.70436	1.73564	2.1562	1.72016	1.80897	2.27177	2.15822	2.63893	2.16308	2.3543
222.011	0.0715199	0.0747659	0.185013	0.0802252	0.0687898	1.69793	1.70938	2.17613	1.74828	1.64083	2.1589	2.1988	2.6374	2.19561	2.2878
223.57	0.0797982	0.0701949	0.182798	0.0716052	0.0863912	1.68991	1.67084	2.17957	1.68611	1.80852	2.38534	2.22024	2.59446	2.20218	2.12959
225.163	0.0643909	0.0680031	0.179865	0.086177	0.069023	1.61404	1.66745	2.17258	1.76665	1.6982	2.27136	2.17817	2.57972	2.27393	2.09558
226.728	0.0638194	0.0798797	0.183608	0.0884533	0.100108	1.626	1.73876	2.18001	1.80662	1.88176	2.21739	2.22068	2.60394	2.18644	2.18738
228.333	0.0710651	0.0762138	0.174083	0.0801327	0.0550524	1.70123	1.70531	2.15469	1.73529	1.59459	2.13599	2.24811	2.56352	2.2389	2.10995
229.887	0.0854248	0.0762628	0.172596	0.0830171	0.0839253	1.78936	1.73007	2.13498	1.76404	1.76002	2.17553	2.16287	2.61451	2.2076	2.24357
231.482	0.0731508	0.0728707	0.172175	0.0747293	0.0624734	1.70126	1.71142	2.13899	1.72844	1.63223	2.18748	2.14487	2.59363	2.13068	2.16322
233.102	0.0774609	0.0738893	0.167949	0.0796962	0.081716	1.76252	1.71304	2.11679	1.76529	1.77715	2.076	2.1644	2.61212	2.12184	2.12888
234.649	0.0713629	0.0727423	0.165359	0.0830449	0.0777086	1.74087	1.68234	2.12233	1.75532	1.78091	2.00004	2.24287	2.55245	2.23896	2.01423
236.262	0.0910065	0.072684	0.176927	0.0716329	0.0818559	1.83602	1.69341	2.15276	1.7079	1.76308	2.1408	2.20333	2.61162	2.12652	2.18284
