# Supplementary material for: A turquoise fluorescence lifetime-based biosensor for quantitative imaging of intracellular calcium
Source: Nat Commun. 2021 Dec 9;12:7159. doi: 10.1038/s41467-021-27249-w (PMC8660884; doi:10.1038/s41467-021-27249-w)
Supplement: Supplementary file 10 — Source data [file 41467_2021_27249_MOESM10_ESM.zip › raw_data revision copy/figureS2.xlsx]

## Sheet: figureS2a
Lifetime response of calcium sensors in HeLa cells
stimulated with 14 mM ionomycin and 5 mM CaCl2
YCaM3.60
glass	Cell	intensity fold change	change phase lifetime (ns)	change modulation lifetime (ns)
1	1	0.417048	-0.193	0.014
2	2	0.389213	-0.071	0.157
2	3	0.342577	-0.096	0.066
Twitch2B
glass	Cell	intensity fold change	change phase lifetime (ns)	change modulation lifetime (ns)
1	1	0.585728	-0.251	-0.277
1	2	0.613868	-0.082	-0.016
2	3	0.62724	-0.081	0.136
2	4	0.583096	-0.116	0.121
mTq2-Twitch2B-mNG
glass	Cell	intensity fold change	change phase lifetime (ns)	change modulation lifetime (ns)
1	1	0.810624	-0.056	-0.077
1	2	0.873582	-0.021	0.012
2	3	0.868047	-0.11	-0.03
2	4	0.879538	-0.043	-0.013
2	5	0.883216	-0.004	-0.032
2	6	0.879008	-0.021	-0.009
2	7	0.832432	0.03	-0.003
Twitch3
glass	Cell	intensity fold change	change phase lifetime (ns)	change modulation lifetime (ns)
1	1	0.68	-0.05	0.01
1	2	0.64	-0.12	0.04
1	3	0.67	-0.15	0.02
1	4	0.64	-0.19	-0.04
1	5	0.67	-0.11	0.06
1	6	0.58	-0.16	0.05
1	7	0.61	-0.17	-0.07
1	8	0.62	-0.24	0.11
2	9	0.69	-0.096	0.052
2	10	0.57	-0.092	0.07
2	11	0.58	-0.122	0.093
2	12	0.95	-0.312	-0.222
2	13	0.8	-0.052	0.033
2	14	0.66	-0.045	0.11
2	15	0.75	-0.067	0.045
2	16	0.78	-0.021	0.062
2	17	0.54	-0.119	0.156
2	18	0.62	-0.09	0.125
2	19	0.66	-0.095	0.049
3	20	0.713286	-0.05	0.074
3	21	0.621787	-0.085	0.064
3	22	0.654664	-0.121	0.025
4	23	0.667904	-0.095	0.014
4	24	0.63752	-0.142	-0.003
4	25	0.724516	-0.094	0.013
4	26	0.640017	-0.162	-0.058
4	27	0.642795	-0.129	-0.044
4	28	0.669854	-0.109	0.009
4	29	0.668116	-0.123	0.014

## Sheet: figureS2b
Lifetime response of a cAMP sensor
EPAC-H74, from Klarenbeek et al. 2010
Cell	intensity fold change	change phase lifetime (ns)	change modulation lifetime (ns)
1	1.54103	0.75	0.613
2	1.6305	0.728	0.609
3	1.62064	0.7	0.628
4	1.60708	0.723	0.657

## Sheet: figureS2c
Lifetime response of Tq-Ca-FLITS in HeLa cells
stimulated with 14 mM ionomycin and 5 mM CaCl2
glass	Cell	intensity fold change	change phase lifetime (ns)	change modulation lifetime (ns)
1	1	3.07974	1.27892	1.28787
1	2	3.0582	1.40036	1.3215
1	3	2.86495	1.29821	1.28019
1	4	3.04379	1.35386	1.26997
2	5	2.94688	1.23159	1.1103
2	6	2.98896	1.21078	1.11876
2	7	2.97924	1.18019	1.05754
3	8	3.06294	1.33457	1.07988
3	9	3.17173	1.37554	1.11128
