# Supplementary material for: A turquoise fluorescence lifetime-based biosensor for quantitative imaging of intracellular calcium
Source: Nat Commun. 2021 Dec 9;12:7159. doi: 10.1038/s41467-021-27249-w (PMC8660884; doi:10.1038/s41467-021-27249-w)
Supplement: Supplementary file 10 — Source data [file 41467_2021_27249_MOESM10_ESM.zip › raw_data revision copy/figureS9.xlsx]

## Sheet: figureS9
Sensitivity of the phase lifetime of Tq-Ca-FLITS for pH in vitro
Calcium bound state			Calcium free state
pH	modulation lifetime (ns)		pH	modulation lifetime (ns)
4.25	1.92066		4.25	1.86999
4.25	1.91792		4.25	1.85292
4.25	1.91217		4.25	1.86192
4.79	1.96357		4.8	1.88307
4.79	1.95074		4.8	1.87592
4.79	1.95429		4.8	1.89159
5.36	2.44114		5.36	2.03422
5.36	2.43502		5.36	2.02609
5.36	2.43228		5.36	2.02351
5.75	2.791		5.75	2.0677
5.75	2.78527		5.75	2.05891
5.75	2.78206		5.75	2.05698
6.32	3.37503		6.35	2.06351
6.32	3.3725		6.35	2.05548
6.32	3.36702		6.35	2.06067
6.83	3.36701		6.86	2.01579
6.83	3.36539		6.86	2.01681
6.83	3.35975		6.86	2.02042
7.39	3.36055		7.41	2.01794
7.39	3.35642		7.41	2.01283
7.39	3.35154		7.41	2.02331
7.83	3.35523		7.88	2.01884
7.83	3.34703		7.88	2.01526
7.83	3.34168		7.88	2.01985
8.33	3.37153		8.33	2.03726
8.33	3.36202		8.33	2.03364
8.33	3.3583		8.33	2.04111
8.83	3.37627		8.94	2.03128
8.83	3.36095		8.94	2.02204
8.83	3.35592		8.94	2.03145
9.43	3.36582		9.53	2.02281
9.43	3.35603		9.53	2.02273
9.43	3.35283		9.53	2.02005
9.83	3.35984		10.04	2.0054
9.83	3.34891		10.04	1.99757
9.83	3.34845		10.04	2.00766
