# Supplementary material for: A turquoise fluorescence lifetime-based biosensor for quantitative imaging of intracellular calcium
Source: Nat Commun. 2021 Dec 9;12:7159. doi: 10.1038/s41467-021-27249-w (PMC8660884; doi:10.1038/s41467-021-27249-w)
Supplement: Supplementary file 10 — Source data [file 41467_2021_27249_MOESM10_ESM.zip › raw_data revision copy/figureS14.xlsx]

## Sheet: figureS14
HUVEC cells expressing membrane tagged Tq-Ca-FLITS respond to addition of histamine or ionomycin (at t=0)
Addition of ionomycin (10 mg/ml) + calcium chloride (5 mM)
time (s)	normalized intensity								phase lifetime (ns)								modulation lifetime (ns)								calcium concentration (uM)
	cell1	cell2	cell3	cell4	cell5	cell6	cell7	cell8	cell1	cell2	cell3	cell4	cell5	cell6	cell7	cell8	cell1	cell2	cell3	cell4	cell5	cell6	cell7	cell8	cell1	cell2	cell3	cell4	cell5	cell6	cell7	cell8
-24.874	1.0092	0.99768	1.00109	1.00128	1.0235	1.00322	1.01	1.00338	1.4258	1.34616	1.44616	1.49777	1.4437	1.49101	1.49641	1.45678	2.18351	2.00097	2.01177	1.87295	2.28264	2.21964	2.17378	2.16108	0.0338278	0.0207068	0.0286923	0.0306296	0.0411491	0.0450944	0.0438549	0.0374798
-16.503	1.00321	0.98615	1.0008	0.997248	1.01913	0.996074	1.00629	0.993131	1.47228	1.44085	1.48134	1.45288	1.42869	1.48212	1.51759	1.42527	2.13364	2.01283	2.01292	1.85726	1.99424	2.13144	2.28316	2.42829	0.0385411	0.02785	0.0344241	0.0219142	0.0247732	0.0399024	0.0515806	0.0452207
-8.151	1.00388	0.980212	1.00106	0.998769	0.997771	1.00722	1.0021	0.994465	1.472	1.3804	1.49438	1.48308	1.61763	1.5227	1.53623	1.33903	2.11509	2.06619	2.00862	1.83702	1.99544	2.13175	2.17782	1.94045	0.0376569	0.0207068	0.0362486	0.0264241	0.0536978	0.0458046	0.0496834	0.0207068
0	1	1	1	1	1	1	1	1	1.45291	1.45247	1.47945	1.52882	1.63841	1.56235	1.58744	1.35041	2.22045	2.12878	2.02878	1.84273	2.14636	2.14086	2.30974	2.3309	0.0396359	0.0353263	0.0348568	0.0343044	0.0626526	0.0518021	0.0623274	0.0294363
8.282	1.06633	1.07048	1.06114	1.08243	1.03034	1.04497	1.04215	1.10674	1.47856	1.46588	1.54554	1.58237	1.51034	1.56802	1.54374	1.4403	2.15337	1.99402	2.07385	1.83861	1.98192	2.17819	2.22777	2.07522	0.0403593	0.0310804	0.046624	0.0423556	0.037507	0.0541471	0.0528473	0.0308552
17.001	1.70496	1.48721	1.73125	1.61576	1.48404	1.64485	1.73661	1.29828	2.48437	2.60118	2.46722	2.50386	2.62624	2.62238	2.689	2.68715	2.86846	2.87481	2.88122	2.77285	2.88838	2.90222	2.99741	3.01388	0.354632	0.490892	0.343624	0.35094	0.543147	0.542135	0.855147	0.868303
25.442	1.93753	1.4974	2.01788	1.74554	1.59543	1.86923	1.86343	1.36434	2.70372	2.74293	2.72347	2.7263	2.76209	2.79197	2.79868	2.73772	3.13345	3.1117	3.07099	3.00964	3.05297	3.13503	3.1768	3.15051	1.37155	1.81357	1.47501	1.24519	1.81357	1.81357	1.81357	1.81357
33.688	1.98943	1.47583	2.03594	1.75164	1.58874	1.89416	1.86608	1.3783	2.67823	2.74025	2.71738	2.73569	2.74327	2.76922	2.73652	2.73125	3.14111	3.07962	3.09884	3.0347	3.05323	3.16457	3.19015	3.11724	1.04164	1.81357	1.48938	1.56832	1.81357	1.81357	1.81357	1.81357
41.892	2.01264	1.45928	2.02268	1.76653	1.58602	1.91327	1.86821	1.40687	2.66518	2.71062	2.71691	2.71581	2.72272	2.7809	2.73553	2.73512	3.1239	3.08463	3.07228	3.01104	3.04955	3.13335	3.12827	3.11373	0.899734	1.28202	1.34126	1.10766	1.34829	1.81357	1.81357	1.81357
50.018	2.04254	1.44694	1.99984	1.78932	1.58844	1.92863	1.89666	1.44248	2.66544	2.71871	2.69513	2.71549	2.72021	2.77859	2.70566	2.7291	3.11301	3.07123	3.05501	2.98119	3.03681	3.13089	3.11367	3.08061	0.883588	1.37149	1.00366	1.02858	1.25128	1.81357	1.31751	1.70599
58.144	2.08021	1.44721	1.99327	1.80989	1.58903	1.94657	2.0314	1.47764	2.66256	2.66685	2.67715	2.71249	2.69914	2.77499	2.69179	2.70045	3.10208	3.09727	3.0391	2.9885	3.01929	3.06986	3.13933	3.08609	0.848913	0.867953	0.844433	1.01661	0.964061	1.81357	1.19599	1.13987
66.299	2.10217	1.44459	1.98476	1.82044	1.58367	1.95813	2.16108	1.50527	2.65939	2.69609	2.68688	2.70031	2.69654	2.73209	2.73355	2.68802	3.10344	3.03447	3.06999	2.9823	3.04059	3.07582	3.19051	3.08453	0.832507	0.969011	0.963828	0.905501	0.985328	1.77426	1.81357	1.00396
74.514	2.12333	1.44605	1.97279	1.82837	1.58088	1.98357	2.2141	1.52858	2.67436	2.67356	2.66693	2.68825	2.66761	2.73072	2.71615	2.67566	3.10067	3.04473	3.04153	2.98109	2.99381	3.10113	3.14307	3.1151	0.924581	0.831612	0.792013	0.827744	0.741332	1.81357	1.78218	0.961768
82.917	2.13678	1.45105	1.9641	1.83581	1.57682	1.99523	2.24305	1.54146	2.65156	2.69384	2.65569	2.682	2.66692	2.71788	2.70733	2.66231	3.10123	3.0341	3.02781	2.91353	2.99554	3.10032	3.1259	3.10383	0.788176	0.95007	0.72606	0.7208	0.740178	1.51085	1.40842	0.849988
91.002	2.14539	1.44845	1.9596	1.83342	1.57475	2.00751	2.31413	1.552	2.66559	2.65706	2.65533	2.65787	2.6675	2.71182	2.724	2.6679	3.10175	3.07253	3.03222	2.93625	2.97237	3.08058	3.12525	3.11232	0.86694	0.780634	0.728976	0.653872	0.719364	1.28589	1.81357	0.89896
99.24	2.15464	1.43979	1.94762	1.83262	1.56608	2.01485	2.42256	1.55844	2.64887	2.64826	2.65577	2.65961	2.67581	2.71062	2.73201	2.68635	3.08333	3.02545	3.01681	2.97166	3.01	3.09127	3.10662	3.11963	0.75489	0.695111	0.715652	0.688798	0.7983	1.30962	1.81357	1.07111
107.372	2.16042	1.43941	1.94144	1.83746	1.56738	2.028	2.42954	1.56176	2.64853	2.65141	2.64577	2.6487	2.66614	2.71921	2.74559	2.69183	3.11709	3.01633	3.03662	2.93037	2.99616	3.07086	3.14016	3.09073	0.792521	0.698534	0.695988	0.62205	0.737502	1.37981	1.81357	1.05505
115.526	2.16649	1.45387	1.93919	1.8401	1.56598	2.0296	2.36549	1.56508	2.6469	2.66432	2.63497	2.6409	2.65917	2.69623	2.72574	2.68133	3.10788	3.02751	3.03463	2.96588	2.99	3.07208	3.1361	3.08582	0.77358	0.763076	0.657299	0.624417	0.703598	1.05392	1.81357	0.950127
123.756	2.17386	1.45559	1.93964	1.84817	1.56666	2.0313	2.31001	1.56444	2.6413	2.62041	2.63269	2.64478	2.63574	2.68807	2.7072	2.67133	3.09825	3.07855	3.03864	2.95915	3.02185	3.09144	3.13762	3.09512	0.737988	0.645652	0.65318	0.630854	0.649808	1.01986	1.46925	0.893723
131.9	2.17046	1.45108	1.939	1.84443	1.56708	2.0401	2.27354	1.56281	2.6217	2.59914	2.63381	2.66044	2.63923	2.68489	2.7161	2.63379	3.06229	3.00375	3.02603	2.92454	2.99289	3.06518	3.12421	3.09143	0.637415	0.545674	0.647021	0.653046	0.63878	0.938897	1.62268	0.701556
Addition of histamine (100 uM)
time (s)	normalized intensity						phase lifetime (ns)						modulation lifetime (ns)						calcium concentration (uM)
	cell1	cell2	cell3	cell4	cell5	cell6	cell1	cell2	cell3	cell4	cell5	cell6	cell1	cell2	cell3	cell4	cell5	cell6	cell1	cell2	cell3	cell4	cell5	cell6
-8.721	0.972507	1.00487	0.996645	0.993781	0.993737	0.998245	1.42474	1.57969	1.47752	1.49142	1.53956	1.48576	1.65488	2.2879	1.75555	2.03363	1.87309	1.93829	0.0207068	0.0603441	0.021255	0.0369169	0.0372878	0.0316873
0		1	1	1	1	1		1.55561	1.4989	1.47276	1.53364	1.50195		2.35744	1.76436	1.96553	1.81652	1.8596		0.0599817	0.0257125	0.0308485	0.0339358	0.0307065
8.83401	1	1.11857	1.10807	1.23293	1.12343	1.18279	1.43968	1.14176	1.3605	1.12096	1.11977	1.21029	1.71994	1.07936	1.12016	0.839248	0.919146	0.894112	0.0207068	0.0207068	0.0207068	0.0207068	0.0207068	0.0207068
17.209	1.67461	1.94377	2.20511	2.28973	1.76538	2.21462	2.5934	2.94523	2.7168	2.77651	2.75668	2.77292	2.99295	3.23069	3.03132	3.16049	3.086	3.05788	0.528835	1.81357	1.18159	1.81357	1.81357	1.81357
25.734	1.66146	1.91857	2.13304	2.23408	1.74845	2.1792	2.6708	3.00857	2.71329	2.85054	2.83071	2.84132	3.04149	3.27902	3.07976	3.18104	3.14755	3.11935	0.812052	1.81357	1.3079	1.81357	1.81357	1.81357
33.973	1.63614	1.83556	1.83318	2.12497	1.67571	2.08942	2.55437	2.94688	2.57459	2.75143	2.7318	2.74703	3.03471	3.21097	2.9451	3.13745	3.07163	3.09615	0.479603	1.81357	0.47621	1.81357	1.72575	1.81357
42.279	1.63601	1.77009	1.44906	2.00916	1.57639	2.01069	2.52395	2.93881	2.22907	2.69447	2.64836	2.69548	2.99738	3.17513	2.68531	3.08827	2.99572	3.05048	0.42573	1.81357	0.204302	1.07656	0.669997	0.997
50.64	1.6145	1.70241	1.21013	1.84776	1.4439	1.9349	2.53472	2.854	1.92348	2.6107	2.49788	2.66589	2.897	3.20506	2.33638	3.00592	2.89206	2.98948	0.409115	1.81357	0.113706	0.572139	0.371329	0.729671
59.073	1.57643	1.62875	1.06334	1.62522	1.31058	1.85576	2.48984	2.71468	1.64177	2.43615	2.28313	2.5923	2.91347	3.15101	2.13618	2.88782	2.71749	2.99655	0.369008	1.80016	0.0627109	0.32248	0.225432	0.528447
67.226	1.56476	1.60228	1.05151	1.55332	1.26759	1.82808	2.46481	2.66479	1.68016	2.3386	2.20246	2.57216	2.83314	2.98296	2.27559	2.56205	2.33756	2.91138	0.33272	0.718797	0.0737897	0.231059	0.171167	0.460314
