# Supplementary material for: A turquoise fluorescence lifetime-based biosensor for quantitative imaging of intracellular calcium
Source: Nat Commun. 2021 Dec 9;12:7159. doi: 10.1038/s41467-021-27249-w (PMC8660884; doi:10.1038/s41467-021-27249-w)
Supplement: Supplementary file 10 — Source data [file 41467_2021_27249_MOESM10_ESM.zip › raw_data revision copy/tableS1.xlsx]

## Sheet: tableS1
Average readout per cell of several calcium sensors in HeLa cells, unstimulated (pre) and after addition of 14 mM ionomycin combined with 5 mM CaCl2 (post)
Tq-Ca-FLITS, phase lifetime (tphi) and modulation lifetime (tmod)							jRCaMP1b, phase lifetime (tphi) and modulation lifetime (tmod)														RCaMP1h, phase lifetime (tphi) and modulation lifetime (tmod)												MatryoshCaMP6s, intensity ratio GFP/OFP					YCaM3.60, FRET ratio YFP/CFP
		pre		post			pre							post							pre						post						microscope 1 from figure 1 was used for data acquisition					microscope 1 from figure 1 was used for data acquisition
glass	cell	tmod	tphi	tmod	tphi		day	glass	image	cell	tphi	tmod		day	glass	image	cell	tphi	tmod		glass	image	cell	tphi	tmod		glass	image	ROI	tphi	tmod		glass	cell	pre	post		glass	cell	pre	post
1	1	1.82864	1.44907	2.89926	2.7696		1	1	1	1	1.62241	2.35678		1	1	3	1	2.81075	2.99736		1	1	1	1.04257	1.63022		1	6	1	2.73281	2.9998		1	1	1.11806	3.93165		1	1	1.65975	5.20021
1	2	1.83808	1.48325	2.95182	2.80443		1	1	2	2	1.62595	2.35635		1	1	3	2	2.71759	3.01418		1	1	2	1.17383	1.82377		1	6	2	2.80256	3.01056		1	2	0.843927	3.94287		1	2	1.67373	4.79296
1	3	1.93089	1.50112	2.94585	2.79008		1	2	1	3	1.54833	2.25227		1	1	3	3	2.86118	3.02458		1	1	3	1.07903	1.72774		1	6	3	2.7362	2.92027		1	3	0.787733	3.86487		1	3	1.67067	5.571
1	4	1.8828	1.47464	2.92791	2.76401		1	2	2	4	1.56056	2.36523		1	1	3	4	2.78346	2.9988		1	1	4	1.08554	1.88933		1	6	4	2.71226	2.96098		1	4	0.704242	3.30894		1	4	2.35982	6.64083
1	5	1.78349	1.44206	2.89208	2.7219		1	2	2	5	1.48774	2.28163		1	1	3	5	2.68535	3.18068		1	1	5	1.06998	1.7383		1	6	5	2.76058	2.99481		1	5	1.21709	3.49133		1	5	1.86289	4.89752
1	6	1.79894	1.44604	2.92378	2.7412		1	2	3	6	1.5669	2.34945		1	1	3	6	2.87312	2.94526		1	2	6	0.995862	1.61215		1	6	6	2.73791	2.99314		1	6	0.862942	3.38054		1	6	1.53972	4.82517
1	7	1.77384	1.41234	2.86326	2.69977		2	1	1	7	1.54822	2.25969		1	1	4	7	2.7811	2.96469		1	2	7	0.99806	1.65574		1	7	7	2.70232	2.94144		1	7	0.73559	3.85424		1	7	1.49631	5.6455
1	8	1.75043	1.42702	2.90131	2.73296		2	1	1	8	1.54571	2.16836		1	1	4	8	2.75452	2.93895		1	3	8	1.03206	1.67787		1	7	8	2.76577	2.95513		1	8	0.583505	3.18851		1	8	1.47009	4.67043
1	9	1.80887	1.43864	2.93082	2.77078		2	1	1	9	1.43396	2.27018		1	1	4	9	2.75285	2.93642		1	3	9	0.997547	1.67349		1	7	9	2.72317	2.89292		1	9	0.777768	3.82878		1	9	1.41821	5.34261
1	10	1.87414	1.40756	2.93017	2.74022		2	1	1	10	1.62487	2.33391		1	1	5	10	2.83597	2.97992		1	4	10	1.02476	1.76692		1	7	10	2.69832	2.94095		1	10	0.967255	3.79432		1	10	1.47281	4.93488
1	11	1.8695	1.41366	2.93047	2.74921		2	1	2	11	1.51073	2.3129		1	1	5	11	2.79249	2.90484		1	4	11	1.02283	1.68659		1	7	11	2.79765	3.05852		1	11	0.520349	3.3885		1	11	1.85024	5.07312
1	12	1.78724	1.42048	2.89933	2.77165		2	1	2	12	1.68676	2.44306		1	1	6	12	2.84006	3.03351		1	5	12	0.967076	1.57905		1	8	12	2.69122	2.89825		1	12	0.283686	3.77822
1	13	1.82551	1.45471	2.95146	2.73423		2	1	3	13	1.62974	2.31989		1	1	6	13	2.78994	3.05219		1	5	13	1.02925	1.72236		1	8	13	2.71318	2.95888		2	13	0.389922	1.72263
1	14	1.82811	1.43225	2.92269	2.7632		2	1	4	14	1.7395	2.31544		1	1	6	14	2.78481	2.97069		1	5	14	1.01658	1.65215		1	8	14	2.75471	3.0093		2	14	0.227184	1.68535
1	15	1.82664	1.41015	2.93157	2.79035		2	1	5	15	1.54453	2.3255		1	1	7	15	2.78392	2.99708		1	5	15	0.998146	1.65358		1	8	15	2.67326	2.94434		2	15	0.222931	1.73689
1	16	1.819	1.45448	2.92325	2.75234		2	1	5	16	1.55245	2.27218		1	1	7	16	2.78284	3.04247		2	1	16	1.01557	1.70847		1	8	16	2.70024	2.91363		2	16	0.373469	2.57513
1	17	1.78201	1.44524	2.91846	2.75748		2	1	5	17	1.52529	2.35939		1	1	7	17	2.79773	3.02856		2	1	17	1.02329	1.70062		1	9	17	2.77832	2.96179		2	17	0.291157	2.59997
1	18	1.80477	1.41962	2.92248	2.75026		2	1	5	18	1.59387	2.38339		1	1	8	18	2.82257	3.0186		2	2	18	1.03248	1.70537		1	9	18	2.75456	2.93419
1	19	1.80613	1.45639	2.93024	2.7641		2	1	6	19	1.71207	2.49061		1	1	8	19	2.77076	2.95749		2	2	19	1.04654	1.83706		1	9	19	2.71263	2.91533
1	20	1.8239	1.4241	2.95153	2.74959		2	1	6	20	1.37077	2.15867		1	1	8	20	2.72958	3.10917		2	3	20	1.17735	1.84996		1	9	20	2.65265	2.88456
1	21	1.79685	1.42693	2.95097	2.73572		2	1	7	21	1.68757	2.37015		1	1	8	21	2.72939	3.0533		2	3	21	1.00768	1.7649		1	9	21	2.73068	2.95129
1	22	1.8475	1.43111	2.92526	2.76374		2	1	7	22	1.75636	2.42881		1	2	4	22	2.78585	2.98978		2	3	22	1.0421	1.63016		1	10	22	2.81239	3.01609
1	23	1.80198	1.38291	2.92259	2.71795		2	1	8	23	1.62112	2.37387		1	2	4	23	2.7731	2.98956		2	3	23	1.04095	1.69551		1	10	23	2.74158	2.92108
1	24	1.77764	1.42607	2.90728	2.72261		2	1	8	24	1.57785	2.37343		1	2	4	24	2.76368	2.93932		2	4	24	1.08696	1.75193		1	10	24	2.73973	2.99679
1	25	1.8587	1.40666	2.91147	2.71537		2	1	8	25	1.60007	2.43582		1	2	4	25	2.83264	2.98155		2	4	25	1.11219	1.75779		1	10	25	2.72437	2.97992
1	26	1.78235	1.39944	2.94393	2.74034		2	1	9	26	2.05012	2.65987		1	2	4	26	2.74951	3.09686		2	6	26	1.07045	1.85034		1	11	26	2.73711	2.9169
1	27	1.8322	1.43263	2.92307	2.73781		2	1	10	27	1.59597	2.559		1	2	4	27	2.70198	3.03987		2	6	27	1.01677	1.6546		1	11	27	2.79759	2.98014
1	28	1.78381	1.40725	2.91417	2.762		2	1	11	28	1.61203	2.35954		1	2	5	28	2.74499	2.98707		2	6	28	1.03769	1.65607		1	11	28	2.6968	2.98631
1	29	1.73845	1.4444	2.89118	2.74937		2	1	11	29	1.58632	2.31515		1	2	5	29	2.7328	2.95465		2	6	29	1.11927	1.85226		1	11	29	2.68788	2.95804
1	30	1.81869	1.44402	2.92545	2.77955									1	2	6	30	2.77089	3.01621		2	7	30	1.0729	1.70192		1	11	30	2.72494	2.93983
1	31	1.78836	1.40691	2.92001	2.74251									1	2	6	31	2.78139	3.00722		2	7	31	1.06656	1.69855		1	11	31	2.79632	3.00768
1	32	1.69961	1.29915	2.80811	2.63024									1	2	6	32	2.8078	3.0585								1	11	32	2.8073	2.99763
1	33	1.77113	1.41382	2.93196	2.74673									1	2	6	33	2.78127	3.09362								1	11	33	2.74115	2.9714
1	34	1.78258	1.4031	2.92167	2.7584									1	2	7	34	2.88178	3.10709								1	11	34	2.72079	3.00896
1	35	1.85798	1.45499	2.93006	2.74892									1	2	7	35	2.73516	2.9529								2	8	35	2.79375	2.95947
1	36	1.68251	1.38384	2.87805	2.74138									1	2	7	36	2.80902	3.11723								2	8	36	2.71969	2.87298
1	37	1.76798	1.44228	2.89715	2.72351									1	2	7	37	2.77196	3.06548								2	9	37	2.76868	2.98226
1	38	1.83429	1.4496	2.93045	2.76211									1	2	7	38	2.78142	3.0267								2	9	38	2.80143	2.9926
1	39	1.79619	1.41951	2.90979	2.7612									1	2	7	39	2.77089	3.01094								2	9	39	2.69744	2.91612
1	40	1.74276	1.42532	2.92684	2.75874									1	2	8	40	2.76374	3.07442								2	9	40	2.72264	2.91363
1	41	1.82359	1.46402	2.91508	2.76323									1	2	8	41	2.74874	2.97974								2	9	41	2.70503	2.94212
1	42	1.80227	1.43391	2.91541	2.73896									1	2	8	42	2.76703	2.94563								2	9	42	2.75761	3.01084
1	43	1.82877	1.40802	2.90824	2.75118									1	2	9	43	2.821	3.00542								2	9	43	2.82373	3.0458
1	44	1.77266	1.4266	2.91227	2.74909									1	2	9	44	2.82964	3.10024								2	9	44	2.70462	2.95321
1	45	1.90274	1.40811	2.89879	2.76514									1	2	9	45	2.8153	3.04882								2	9	45	2.68657	2.90112
1	46	1.81502	1.42477	2.90136	2.72025									1	2	9	46	2.77061	3.06745								2	10	46	2.69131	2.89886
1	47	1.83617	1.46788	2.9714	2.83006									1	2	9	47	2.83218	3.057								2	10	47	2.73396	2.92367
1	48	1.87485	1.40943	2.97472	2.82432									1	2	9	48	2.73849	3.03789								2	10	48	2.77003	2.95273
1	49	1.80187	1.45233	2.92925	2.77341									1	2	9	49	2.73962	3.0895								2	10	49	2.74388	3.00147
1	50	1.7765	1.42109	2.89062	2.72724									1	2	9	50	2.82082	3.05452								2	10	50	2.72583	3.0071
1	51	1.83303	1.46753	2.91172	2.73402									1	2	10	51	2.7894	2.96944								2	10	51	2.73003	3.02845
1	52	1.82847	1.44039	2.93403	2.78132									1	2	10	52	2.79716	2.98292								2	10	52	2.72967	3.04278
1	53	1.81448	1.41968	2.94209	2.74955									1	2	10	53	2.7689	2.98951								2	10	53	2.74218	3.07887
1	54	1.78651	1.39798	2.92314	2.71437									1	2	10	54	2.77028	3.02436								2	10	54	2.78165	3.04212
1	55	1.77191	1.4704	2.93174	2.68297									1	2	10	55	2.76213	3.01548								2	11	55	2.77886	2.96511
1	56	1.77148	1.41688	2.94187	2.74968									1	2	10	56	2.7964	3.06036								2	11	56	2.74242	2.96743
1	57	1.869	1.44252	2.90564	2.74491																						2	11	57	2.75688	3.02049
1	58	1.76997	1.41642	2.90944	2.76363																						2	11	58	2.84055	2.99589
1	59	1.77369	1.37269	2.92929	2.75662																						2	11	59	2.7827	2.98288
1	60	1.77703	1.41357	2.93457	2.75301																						2	12	60	2.77369	2.96477
1	61	1.80505	1.48297	2.88742	2.79406																						2	12	61	2.75264	2.9897
1	62	1.92019	1.43397	2.96778	2.73818																						2	12	62	2.7378	2.94382
2	1	1.84759	1.47934	2.96057	2.78363																						2	12	63	2.72398	2.93315
2	2	1.84967	1.4991	2.97084	2.79285																						2	12	64	2.76853	3.01363
2	3	1.89726	1.50737	2.9666	2.83425																						2	12	65	2.73245	3.08487
2	4	1.87353	1.49578	2.99537	2.82433																						2	13	66	2.67376	2.8661
2	5	1.92999	1.51887	2.96862	2.82981																						2	13	67	2.69036	2.87295
2	6	1.96288	1.49744	2.9948	2.78822																						2	13	68	2.71501	2.93815
2	7	1.94073	1.46481	2.96389	2.78288																						2	13	69	2.71077	2.92631
2	8	1.85175	1.53334	3.00157	2.81825
2	9	1.88075	1.466	2.97586	2.78195
2	10	1.87749	1.48593	2.96299	2.80896
2	11	1.82031	1.45692	2.96109	2.80334
2	12	1.88238	1.45491	2.98891	2.80699
2	13	1.79169	1.42243	2.8397	2.66882
2	14	1.84718	1.42684	2.9715	2.77542
2	15	1.93239	1.44112	2.95217	2.74683
2	16	1.82723	1.43362	2.94555	2.75747
2	17	1.85523	1.49218	2.97226	2.80669
2	18	1.84708	1.48226	2.97582	2.83229
2	19	1.95769	1.52833	2.97143	2.78708
2	20	1.87109	1.4777	2.95516	2.77353
2	21	1.80499	1.45149	2.93924	2.77476
2	22	1.86459	1.46755	2.97246	2.77508
2	23	1.85202	1.43679	2.95751	2.78341
2	24	1.84591	1.44887	2.98191	2.8045
2	25	1.87555	1.51592	2.97285	2.80381
2	26	1.80081	1.46614	2.94758	2.77203
2	27	1.92117	1.48569	2.97168	2.79524
2	28	1.9113	1.47448	2.99847	2.79137
2	29	1.8634	1.47777	2.97457	2.82632
2	30	1.8964	1.47835	2.96151	2.80987
2	31	1.88997	1.49941	2.96886	2.79202
2	32	1.92697	1.48961	2.97193	2.78687
2	33	1.79866	1.46698	2.94565	2.76624
2	34	1.81027	1.43559	2.97746	2.7803
2	35	1.83897	1.47846	2.98411	2.77295
2	36	1.91992	1.48693	2.95297	2.78301
2	37	1.87119	1.45144	2.9621	2.77739
2	38	1.89318	1.44954	2.94949	2.72592
2	39	1.93151	1.48864	2.99234	2.75164
2	40	1.85448	1.47364	2.9715	2.78579
2	41	1.89852	1.47753	2.9492	2.77088
2	42	1.77525	1.45077	2.94237	2.74859
2	43	1.76796	1.45762	2.92864	2.75856
2	44	1.86811	1.46876	2.98367	2.79876
2	45	1.89807	1.47842	2.96938	2.79066
2	46	1.88669	1.46136	3.02025	2.81853
2	47	1.88052	1.44614	2.95845	2.81566
2	48	1.82423	1.44513	2.92739	2.75393
