# Supplementary material for: A turquoise fluorescence lifetime-based biosensor for quantitative imaging of intracellular calcium
Source: Nat Commun. 2021 Dec 9;12:7159. doi: 10.1038/s41467-021-27249-w (PMC8660884; doi:10.1038/s41467-021-27249-w)
Supplement: Supplementary file 10 — Source data [file 41467_2021_27249_MOESM10_ESM.zip › raw_data revision copy/figureS4.xlsx]

## Sheet: figureS4
Screening the insertion site and the number of indels for the creation of Tq-Ca-FLITS
Fold change in intensity of periplasmic isolate of bacteria expressing sensor variants				Response of sensor variants in HeLa cells stimulated with 14 mM ionomycin combined with 5 mM CaCl2
		Figure S4A					Figure S4B	Figure S4C
Construct	repeat	Fmax/Fmin		Construct	Replicate no.	Cell no.	Fmax/F0	modulation lifetime change (ns)
cp146	1	1.0242		cp146	1	1	0.92	-0.24
cp146	2	1.05683		cp146	1	2	0.92	-0.23
cp146ins146	1	1.0243		cp146	1	3	0.93	-0.24
cp146ins146	2	1.0098		cp146	1	4	0.93	-0.24
cp147	1	1.00804		cp146	1	5	0.93	-0.24
cp147	2	1.01167		cp146	1	6	0.92	-0.24
cp148	1	0.974963		cp146	1	7	0.92	-0.25
cp148	2	1.03202		cp146	1	8	0.92	-0.24
cp149	1	1.17547		cp146	1	9	0.93	-0.26
cp149	2	1.15301		cp146	1	10	0.92	-0.23
cp149ins149	1	1.19111		cp146	1	11	0.92	-0.24
cp149ins149	2	1.22707		cp146	1	12	0.92	-0.24
cp149ins149	3	1.04984		cp146	1	13	0.92	-0.25
cp149ins149	4	1.17907		cp146	1	14	0.92	-0.27
cp149ins149-150	1	1.28522		cp146	1	15	0.92	-0.21
cp149ins149-150	2	1.32013		cp146	1	16	0.92	-0.22
cp150del145-149	1	1.33902		cp146	1	17	0.92	-0.22
cp150del145-149	2	1.35841		cp146	2	1	0.92	-0.18
cp150del145-149	3	1.1034		cp146	2	2	0.91	-0.18
cp150del145-149	4	1.31691		cp146	2	3	0.92	-0.2
cp150del146-149	1	1.35062		cp146	2	4	0.92	-0.22
cp150del146-149	2	1.39583		cp146	2	5	0.91	-0.21
cp150del146-149	3	1.29223		cp146	2	6	0.96	-0.05
cp150del146-149	4	1.31305		cp146ins146	1	1	0.9	-0.21
cp150del147-149	1	1.32135		cp146ins146	1	2	0.9	-0.17
cp150del147-149	2	1.32338		cp146ins146	1	3	0.9	-0.24
cp150del147-149	3	1.3279		cp146ins146	1	4	0.9	-0.23
cp150del147-149	4	1.27878		cp146ins146	2	1	0.91	-0.28
cp150del148-149	1	1.55761		cp146ins146	2	2	0.92	-0.18
cp150del148-149	2	1.54917		cp146ins146	2	3	0.92	-0.24
cp150del149	1	2.34324		cp146ins146	2	4	0.92	-0.24
cp150del149	2	2.25537		cp147	1	1	0.9	-0.18
cp150del149	3	1.89843		cp147	1	2	0.9	-0.17
cp150del149	4	1.79836		cp147	1	3	0.89	-0.17
cp150del149	5	2.21761		cp147	2	1	0.9	-0.16
cp150del149	6	2.29627		cp147	2	2	0.96	-0.17
cp150del149	7	2.35304		cp147	2	3	0.95	-0.16
cp150del149	8	2.27638		cp147	2	4	0.99	-0.19
cp150 (Tq-Ca-FLITS.0)	1	2.00852		cp147	2	5	0.97	-0.19
cp150 (Tq-Ca-FLITS.0)	2	1.96314		cp147	2	6	0.94	-0.16
cp150ins150	1	1.1585		cp147	2	7	0.93	-0.15
cp150ins150	2	1.18122		cp147	3	1	0.93	-0.15
cp150ins150	3	2.07989		cp147	3	2	0.92	-0.15
cp150ins150	4	2.11438		cp147	3	3	0.92	-0.21
cp151del148-150	1	0.977742		cp147	3	4	0.93	-0.18
cp151del148-150	2	1.02888		cp147	3	5	0.93	-0.22
cp151del148-150	3	1.01035		cp147	3	6	0.92	-0.19
cp151del148-150	4	1.01767		cp148	1	1	0.83	-0.28
cp151del148-150	5	1.02356		cp148	1	2	0.83	-0.19
cp151del148-150	6	1.01927		cp148	2	1	0.87	-0.27
cp151del149-150	1	1.03877		cp148	2	2	0.78	-0.31
cp151del149-150	2	1.07716		cp148	2	3	0.79	-0.27
cp151del149-150	3	1.0852		cp148	2	4	0.78	-0.32
cp151del149-150	4	1.08731		cp148	2	5	0.78	-0.34
cp151del149-150	5	1.08935		cp148	3	1	0.7	-0.22
cp151del149-150	6	1.15243		cp148	3	2	0.82	-0.23
cp151del150	1	1.16431		cp148	3	3	0.8	-0.3
cp151del150	2	1.1601		cp148	3	4	0.81	-0.25
cp151	1	1.11265		cp148	3	5	0.79	-0.28
cp151	2	1.04906		cp148	3	6	0.8	-0.22
cp152del148-151	1	0.977967		cp149	1	1	1.15	0.04
cp152del148-151	2	1.04392		cp149	1	2	1.15	0.04
cp152del148-151	3	1.00482		cp149	1	3	1.15	0.06
cp152del148-151	4	1.07171		cp149	1	4	1.14	0.07
cp152del148-151	5	1.02434		cp149	2	1	1.14	0.07
cp152del148-151	6	1.05457		cp149	2	2	1.15	0.08
cp152del149-151	1	1.0308		cp149	2	3	1.15	0.12
cp152del149-151	2	1.04122		cp149	2	4	1.16	0.11
cp152del149-151	3	1.00894		cp149ins149	1	1	1.03	0.01
cp152del149-151	4	1.04322		cp149ins149	1	2	1.03	0.01
cp152del149-151	5	1.0456		cp149ins149-150	1	1	1.16	0.06
cp152del149-151	6	1.04374		cp149ins149-150	1	2	1.15	0.05
cp152del150-151	1	1.00801		cp149ins149-150	1	3	1.07	0.03
cp152del150-151	2	1.02766		cp149ins149-150	1	4	1.09	0.06
cp152del150-151	3	1.03401		cp150 (Tq-Ca-FLITS.0)	1	1	2.87	0.96
cp152del150-151	4	1.0567		cp150 (Tq-Ca-FLITS.0)	2	1	3.01	1.03
cp152del150-151	5	1.08374		cp150 (Tq-Ca-FLITS.0)	2	2	3.03	1.05
cp152del150-151	6	1.06515		cp150 (Tq-Ca-FLITS.0)	3	1	2.97	1.04
cp152	1	1.0319		cp150 (Tq-Ca-FLITS.0)	3	2	3.22	1.02
cp152	2	1.05499		cp150 (Tq-Ca-FLITS.0)	3	3	3.27	1.06
				cp150 (Tq-Ca-FLITS.0)	3	4	3.11	1.03
				cp150 (Tq-Ca-FLITS.0)	3	5	3.33	1.07
				cp150 (Tq-Ca-FLITS.0)	3	6	3.16	1.01
				cp150 (Tq-Ca-FLITS.0)	3	7	3.39	1.05
				cp150del146-149	1	1	0.99	-0.01
				cp150del146-149	1	2	1	-0.05
				cp150del146-149	1	3	1.05	0.01
				cp150del146-149	1	4	1.03	-0.01
				cp150del147-149	1	1	1.03	-0.01
				cp150del147-149	1	2	1.02	0.02
				cp150del148-149	1	1	1.84	0.71
				cp150del148-149	1	2	1.71	0.63
				cp150del149	1	1	2.72	0.6
				cp150del149	1	2	2.71	0.62
				cp150del149	2	1	1.81	0.32
				cp150del149	2	2	1.95	0.39
				cp150del149	3	1	2.52	0.92
				cp150del149	3	2	2.76	1.03
				cp150del149	4	1	2.59	0.56
				cp150del149	4	2	2.9	0.65
				cp150ins150	1	1	3.1	0.99
				cp150ins150	1	2	2.68	0.94
				cp151	1	1	0.98	-0.06
				cp151	1	2	0.98	-0.05
				cp151	1	3	0.98	-0.01
				cp151	1	4	0.99	-0.03
				cp151	1	5	0.98	0.01
				cp151	1	6	0.98	-0.03
				cp151	2	1	0.95	-0.07
				cp151	2	2	0.96	-0.04
				cp151del148-150	1	1	0.86	-0.09
				cp151del148-150	1	2	0.87	-0.08
				cp151del148-150	1	3	0.85	-0.12
				cp151del148-150	1	4	0.84	-0.13
				cp151del149-150	1	1	0.97	-0.04
				cp151del149-150	1	2	0.97	-0.03
				cp151del149-150	1	3	0.96	-0.03
				cp151del149-150	1	4	0.96	-0.01
				cp151del149-150	2	1	0.99	-0.03
				cp151del149-150	2	2	1	0
				cp151del149-150	2	3	0.99	-0.04
				cp152	1	1	0.95	-0.04
				cp152	1	2	0.95	-0.02
				cp152	1	3	0.95	-0.03
				cp152	1	4	0.95	-0.01
				cp152	1	5	0.95	-0.06
				cp152	1	6	0.94	-0.01
				cp152	1	7	0.95	-0.03
				cp152	1	8	0.95	0.01
				cp152	1	9	0.95	0.04
				cp152	2	1	0.95	-0.02
				cp152	2	2	0.96	-0.02
				cp152del148-151	1	1	0.98	-0.02
				cp152del148-151	1	2	0.97	0.01
				cp152del148-151	1	3	0.96	-0.02
				cp152del148-151	1	4	0.97	-0.01
				cp152del149-151	1	1	0.97	0.05
				cp152del149-151	1	2	0.98	0.01
				cp152del149-151	1	3	0.97	-0.02
				cp152del149-151	1	4	0.97	0.01
				cp152del150-151	1	1	0.98	0
				cp152del150-151	1	2	0.98	-0.02
				cp152del150-151	1	3	0.97	-0.01
				cp152del150-151	1	4	0.97	-0.05
