# Supplementary material for: A turquoise fluorescence lifetime-based biosensor for quantitative imaging of intracellular calcium
Source: Nat Commun. 2021 Dec 9;12:7159. doi: 10.1038/s41467-021-27249-w (PMC8660884; doi:10.1038/s41467-021-27249-w)
Supplement: Supplementary file 10 — Source data [file 41467_2021_27249_MOESM10_ESM.zip › raw_data revision copy/figureS15.xlsx]

## Sheet: figureS15
Cells in a human ileum organoid expressing nuclear tagged Tq-Ca-FLITS respond to Triton-X100 (0.25% (w/v)) + CaCl2 (12.5 mM)
cell	time (s)	G coordinate	S coordinate
1	0	0.794273	0.34526
1	9.61718	0.792916	0.348841
1	19.2344	0.800466	0.349996
1	28.8515	0.791538	0.343058
1	38.4687	0.789185	0.353904
1	48.0859	0.789959	0.347688
1	57.7031	0.782237	0.35298
1	67.3203	0.745728	0.382402
1	76.9374	0.728878	0.396934
1	86.5546	0.707676	0.40255
1	96.1718	0.711708	0.406179
1	105.789	0.705729	0.421529
1	115.406	0.703292	0.418936
1	125.023	0.703765	0.4098
1	134.641	0.707542	0.4163
1	144.258	0.70427	0.412567
1	153.875	0.698003	0.41874
1	163.492	0.702233	0.416372
1	173.109	0.707395	0.414707
1	182.726	0.700707	0.419553
1	192.344	0.699116	0.420678
1	201.961	0.69629	0.416027
1	211.578	0.689721	0.416
1	221.195	0.688211	0.422187
1	230.812	0.679464	0.436821
1	240.429	0.672733	0.438097
1	250.047	0.659928	0.450917
1	259.664	0.658912	0.453711
1	269.281	0.656194	0.454618
1	278.898	0.656692	0.449049
1	288.515	0.658719	0.445714
1	298.133	0.661746	0.451285
1	307.75	0.657758	0.448251
1	317.367	0.656047	0.448947
1	326.984	0.661456	0.449034
1	336.601	0.664787	0.445976
1	346.218	0.662424	0.443212
1	355.836	0.663021	0.441855
1	365.453	0.654389	0.445423
1	375.07	0.657101	0.44507
2	0	0.774832	0.352559
2	9.61718	0.786325	0.359162
2	19.2344	0.781489	0.352414
2	28.8515	0.779144	0.350316
2	38.4687	0.766683	0.362323
2	48.0859	0.772456	0.356633
2	57.7031	0.768972	0.35909
2	67.3203	0.741682	0.378682
2	76.9374	0.717094	0.401073
2	86.5546	0.713048	0.401229
2	96.1718	0.701774	0.413203
2	105.789	0.675681	0.44516
2	115.406	0.714545	0.399412
2	125.023	0.697238	0.42371
2	134.641	0.691519	0.417913
2	144.258	0.702667	0.41192
2	153.875	0.693806	0.425759
2	163.492	0.688552	0.425035
2	173.109	0.692587	0.42405
2	182.726	0.6816	0.438734
2	192.344	0.684938	0.434399
2	201.961	0.674974	0.441421
2	211.578	0.668995	0.446079
2	221.195	0.669127	0.445533
2	230.812	0.664229	0.446814
2	240.429	0.674581	0.443322
2	250.047	0.664714	0.448414
2	259.664	0.663814	0.453253
2	269.281	0.667061	0.446155
2	278.898	0.668532	0.438055
2	288.515	0.660574	0.446338
2	298.133	0.666284	0.441483
2	307.75	0.672878	0.442606
2	317.367	0.672761	0.437974
2	326.984	0.667987	0.442591
2	336.601	0.66521	0.444763
2	346.218	0.671358	0.438775
2	355.836	0.665914	0.444162
2	365.453	0.665835	0.445884
2	375.07	0.659148	0.446172
3	0	0.785308	0.334075
3	9.61718	0.780559	0.341675
3	19.2344	0.790034	0.345872
3	28.8515	0.792805	0.352952
3	38.4687	0.77271	0.371206
3	48.0859	0.770031	0.351456
3	57.7031	0.760537	0.36957
3	67.3203	0.744582	0.377522
3	76.9374	0.72618	0.385895
3	86.5546	0.703711	0.408271
3	96.1718	0.694421	0.419868
3	105.789	0.691125	0.419409
3	115.406	0.691722	0.41971
3	125.023	0.694216	0.422155
3	134.641	0.698626	0.414881
3	144.258	0.701452	0.403421
3	153.875	0.695456	0.416783
3	163.492	0.705305	0.410411
3	173.109	0.699822	0.411831
3	182.726	0.695455	0.420146
3	192.344	0.695628	0.417956
3	201.961	0.70066	0.417202
3	211.578	0.688142	0.422041
3	221.195	0.690825	0.42473
3	230.812	0.676178	0.423654
3	240.429	0.673447	0.437167
3	250.047	0.665674	0.438317
3	259.664	0.658862	0.440713
3	269.281	0.652616	0.456699
3	278.898	0.654009	0.441426
3	288.515	0.661752	0.448154
3	298.133	0.656891	0.442214
3	307.75	0.652224	0.446309
3	317.367	0.658846	0.445093
3	326.984	0.661624	0.440437
3	336.601	0.66632	0.434691
3	346.218	0.664556	0.431335
3	355.836	0.666947	0.448669
3	365.453	0.66747	0.446858
3	375.07	0.658086	0.442733
4	0	0.788496	0.357441
4	9.61718	0.789368	0.350627
4	19.2344	0.780675	0.362445
4	28.8515	0.789693	0.361316
4	38.4687	0.778324	0.374349
4	48.0859	0.786054	0.353088
4	57.7031	0.771188	0.368821
4	67.3203	0.761816	0.388044
4	76.9374	0.745062	0.376743
4	86.5546	0.749584	0.387165
4	96.1718	0.738806	0.38967
4	105.789	0.724466	0.402166
4	115.406	0.724716	0.404349
4	125.023	0.726391	0.404049
4	134.641	0.724017	0.40137
4	144.258	0.726807	0.403566
4	153.875	0.714533	0.402915
4	163.492	0.725111	0.399805
4	173.109	0.713482	0.418264
4	182.726	0.712297	0.404317
4	192.344	0.711199	0.412158
4	201.961	0.717762	0.410129
4	211.578	0.71088	0.418295
4	221.195	0.702368	0.417332
4	230.812	0.691229	0.434788
4	240.429	0.676707	0.435394
4	250.047	0.675081	0.43607
4	259.664	0.678258	0.442958
4	269.281	0.670366	0.45583
4	278.898	0.673616	0.44967
4	288.515	0.665203	0.450041
4	298.133	0.669401	0.447076
4	307.75	0.669362	0.448742
4	317.367	0.673533	0.440913
4	326.984	0.669912	0.446851
4	336.601	0.677207	0.435126
4	346.218	0.688656	0.438004
4	355.836	0.687967	0.431501
4	365.453	0.688446	0.434179
4	375.07	0.693189	0.428795
5	0	0.793728	0.348996
5	9.61718	0.790925	0.350564
5	19.2344	0.791672	0.352925
5	28.8515	0.783175	0.361293
5	38.4687	0.777673	0.359604
5	48.0859	0.784413	0.349371
5	57.7031	0.772233	0.368141
5	67.3203	0.749384	0.379276
5	76.9374	0.737504	0.397645
5	86.5546	0.732867	0.391105
5	96.1718	0.723034	0.402199
5	105.789	0.701938	0.456761
5	115.406	0.721252	0.397771
5	125.023	0.739193	0.404673
5	134.641	0.743568	0.392582
5	144.258	0.725088	0.409133
5	153.875	0.696039	0.430097
5	163.492	0.728518	0.395858
5	173.109	0.714241	0.422699
5	182.726	0.701841	0.416812
5	192.344	0.725565	0.409702
5	201.961	0.709043	0.417896
5	211.578	0.718688	0.420736
5	221.195	0.691562	0.42478
5	230.812	0.675188	0.443231
5	240.429	0.665664	0.454004
5	250.047	0.664654	0.457263
5	259.664	0.673373	0.456338
5	269.281	0.675627	0.451124
5	278.898	0.671473	0.446661
5	288.515	0.673243	0.454209
5	298.133	0.679122	0.441542
5	307.75	0.674707	0.45272
5	317.367	0.672434	0.446231
5	326.984	0.673932	0.443596
5	336.601	0.672165	0.450888
5	346.218	0.67948	0.442406
5	355.836	0.670251	0.447558
5	365.453	0.669556	0.447958
5	375.07	0.672853	0.445585
6	0	0.783915	0.361368
6	9.61718	0.783812	0.358372
6	19.2344	0.783914	0.346111
6	28.8515	0.781885	0.365887
6	38.4687	0.776511	0.369952
6	48.0859	0.772555	0.366016
6	57.7031	0.764533	0.370025
6	67.3203	0.746693	0.387056
6	76.9374	0.739662	0.384358
6	86.5546	0.745098	0.386703
6	96.1718	0.750121	0.392178
6	105.789	0.686608	0.43288
6	115.406	0.718831	0.403011
6	125.023	0.701766	0.419311
6	134.641	0.704179	0.414209
6	144.258	0.700916	0.417198
6	153.875	0.694569	0.420859
6	163.492	0.694022	0.424553
6	173.109	0.686134	0.432984
6	182.726	0.673539	0.444632
6	192.344	0.672316	0.448954
6	201.961	0.667174	0.447613
6	211.578	0.656792	0.451632
6	221.195	0.65651	0.453428
6	230.812	0.657444	0.452464
6	240.429	0.659377	0.450489
6	250.047	0.660378	0.456146
6	259.664	0.669709	0.449673
6	269.281	0.669829	0.446527
6	278.898	0.67101	0.44477
6	288.515	0.677395	0.452598
6	298.133	0.668348	0.451672
6	307.75	0.667656	0.445166
6	317.367	0.668716	0.451972
6	326.984	0.671607	0.450447
6	336.601	0.66156	0.451731
6	346.218	0.668868	0.452031
6	355.836	0.664033	0.453319
6	365.453	0.665659	0.451007
6	375.07	0.664117	0.459112
7	0	0.75978	0.392666
7	9.61718	0.756112	0.373464
7	19.2344	0.764152	0.382708
7	28.8515	0.764798	0.394627
7	38.4687	0.741599	0.411466
7	48.0859	0.750373	0.374956
7	57.7031	0.740015	0.397323
7	67.3203	0.71256	0.411912
7	76.9374	0.712588	0.412943
7	86.5546	0.719074	0.407323
7	96.1718	0.705552	0.419221
7	105.789	0.691756	0.432751
7	115.406	0.69733	0.423127
7	125.023	0.691416	0.434443
7	134.641	0.689109	0.445513
7	144.258	0.696441	0.432587
7	153.875	0.68862	0.440944
7	163.492	0.694614	0.436323
7	173.109	0.682472	0.443436
7	182.726	0.676607	0.435411
7	192.344	0.680173	0.44472
7	201.961	0.673659	0.442245
7	211.578	0.674765	0.451216
7	221.195	0.673839	0.450947
7	230.812	0.664492	0.45177
7	240.429	0.668378	0.454104
7	250.047	0.662458	0.445823
7	259.664	0.677337	0.442317
7	269.281	0.673713	0.450699
7	278.898	0.673953	0.449131
7	288.515	0.68473	0.443043
7	298.133	0.678541	0.435363
7	307.75	0.6817	0.448796
7	317.367	0.680484	0.442097
7	326.984	0.679823	0.444972
7	336.601	0.681376	0.442555
7	346.218	0.682484	0.437905
7	355.836	0.680733	0.444139
7	365.453	0.680005	0.441311
7	375.07	0.674319	0.442863
8	0	0.765205	0.36726
8	9.61718	0.770176	0.365319
8	19.2344	0.764529	0.378351
8	28.8515	0.770456	0.365774
8	38.4687	0.772053	0.375851
8	48.0859	0.762293	0.370972
8	57.7031	0.754306	0.390898
8	67.3203	0.74171	0.385088
8	76.9374	0.724598	0.403186
8	86.5546	0.719548	0.409799
8	96.1718	0.720085	0.413972
8	105.789	0.701665	0.421112
8	115.406	0.702363	0.421851
8	125.023	0.691596	0.426839
8	134.641	0.703379	0.413957
8	144.258	0.692619	0.432136
8	153.875	0.695685	0.42402
8	163.492	0.685934	0.433784
8	173.109	0.684777	0.435917
8	182.726	0.67052	0.441705
8	192.344	0.662218	0.455283
8	201.961	0.669492	0.45494
8	211.578	0.666895	0.452328
8	221.195	0.66334	0.454348
8	230.812	0.663253	0.450156
8	240.429	0.659859	0.451439
8	250.047	0.667535	0.453861
8	259.664	0.667551	0.46023
8	269.281	0.670678	0.459165
8	278.898	0.66636	0.456029
8	288.515	0.659181	0.44948
8	298.133	0.672591	0.448577
8	307.75	0.667729	0.455653
8	317.367	0.661036	0.457449
8	326.984	0.663542	0.450728
8	336.601	0.664657	0.45688
8	346.218	0.661233	0.457401
8	355.836	0.662371	0.45823
8	365.453	0.664332	0.454797
8	375.07	0.665335	0.456631
9	0	0.781489	0.366039
9	9.61718	0.776376	0.352495
9	19.2344	0.791299	0.365111
9	28.8515	0.785472	0.36205
9	38.4687	0.772652	0.370952
9	48.0859	0.778115	0.369329
9	57.7031	0.761991	0.374236
9	67.3203	0.740487	0.381145
9	76.9374	0.733481	0.390503
9	86.5546	0.737248	0.399035
9	96.1718	0.735828	0.388401
9	105.789	0.711264	0.419803
9	115.406	0.717012	0.41423
9	125.023	0.724201	0.412056
9	134.641	0.718351	0.394678
9	144.258	0.714325	0.404354
9	153.875	0.710148	0.413975
9	163.492	0.714554	0.402006
9	173.109	0.705822	0.417445
9	182.726	0.691306	0.428041
9	192.344	0.704139	0.426914
9	201.961	0.701311	0.41502
9	211.578	0.689328	0.433819
9	221.195	0.685435	0.439264
9	230.812	0.671198	0.441704
9	240.429	0.668568	0.458458
9	250.047	0.663118	0.455239
9	259.664	0.661481	0.451998
9	269.281	0.667338	0.452626
9	278.898	0.668844	0.451935
9	288.515	0.668243	0.451712
9	298.133	0.657342	0.450687
9	307.75	0.668011	0.449106
9	317.367	0.665609	0.449363
9	326.984	0.66414	0.444289
9	336.601	0.672398	0.449265
9	346.218	0.669621	0.448513
9	355.836	0.667309	0.459264
9	365.453	0.662204	0.452973
9	375.07	0.6568	0.453452
10	0	0.774931	0.354214
10	9.61718	0.790819	0.348783
10	19.2344	0.773738	0.352725
10	28.8515	0.770571	0.359043
10	38.4687	0.766882	0.36347
10	48.0859	0.772883	0.360979
10	57.7031	0.748228	0.374165
10	67.3203	0.7265	0.39355
10	76.9374	0.712342	0.396331
10	86.5546	0.713099	0.408372
10	96.1718	0.702317	0.409647
10	105.789	0.692174	0.425116
10	115.406	0.68371	0.427926
10	125.023	0.683409	0.419216
10	134.641	0.683458	0.430718
10	144.258	0.67743	0.430169
10	153.875	0.689747	0.434357
10	163.492	0.678225	0.439693
10	173.109	0.679024	0.431964
10	182.726	0.680629	0.443052
10	192.344	0.667384	0.444722
10	201.961	0.666521	0.449392
10	211.578	0.664242	0.451496
10	221.195	0.661123	0.447267
10	230.812	0.660716	0.449308
10	240.429	0.660063	0.456083
10	250.047	0.657361	0.449985
10	259.664	0.663102	0.449401
10	269.281	0.663541	0.44683
10	278.898	0.66417	0.445837
10	288.515	0.669717	0.44307
10	298.133	0.667777	0.453608
10	307.75	0.666453	0.451598
10	317.367	0.662499	0.450301
10	326.984	0.664946	0.45673
10	336.601	0.665438	0.454072
10	346.218	0.660997	0.450284
10	355.836	0.655884	0.452246
10	365.453	0.663965	0.45438
10	375.07	0.652238	0.455323
11	0	0.771491	0.358203
11	9.61718	0.76544	0.368427
11	19.2344	0.768795	0.37113
11	28.8515	0.767278	0.36632
11	38.4687	0.761238	0.363165
11	48.0859	0.758652	0.367067
11	57.7031	0.748853	0.375845
11	67.3203	0.724268	0.392253
11	76.9374	0.704442	0.418241
11	86.5546	0.690591	0.420181
11	96.1718	0.690412	0.419724
11	105.789	0.681808	0.429235
11	115.406	0.685806	0.425063
11	125.023	0.679075	0.431128
11	134.641	0.680545	0.430364
11	144.258	0.677048	0.434049
11	153.875	0.675641	0.435207
11	163.492	0.672578	0.437016
11	173.109	0.676628	0.431322
11	182.726	0.675303	0.439905
11	192.344	0.668343	0.437533
11	201.961	0.666844	0.446064
11	211.578	0.671702	0.447994
11	221.195	0.659336	0.4475
11	230.812	0.656554	0.446464
11	240.429	0.659468	0.449974
11	250.047	0.658835	0.450673
11	259.664	0.661301	0.448647
11	269.281	0.660475	0.444703
11	278.898	0.664693	0.447939
11	288.515	0.664283	0.447369
11	298.133	0.658924	0.454579
11	307.75	0.660789	0.445229
11	317.367	0.665989	0.441583
11	326.984	0.661708	0.448634
11	336.601	0.660841	0.444319
11	346.218	0.658682	0.450322
11	355.836	0.660074	0.45166
11	365.453	0.653103	0.453502
11	375.07	0.659087	0.457768
12	0	0.750009	0.376329
12	9.61718	0.788337	0.358631
12	19.2344	0.762416	0.377308
12	28.8515	0.747131	0.402316
12	38.4687	0.730283	0.419631
12	48.0859	0.736356	0.402544
12	57.7031	0.713059	0.411048
12	67.3203	0.716401	0.40798
12	76.9374	0.700845	0.394467
12	86.5546	0.701771	0.416805
12	96.1718	0.68768	0.430705
12	105.789	0.704804	0.41384
12	115.406	0.695376	0.432867
12	125.023	0.692399	0.430907
12	134.641	0.685025	0.443024
12	144.258	0.675419	0.436652
12	153.875	0.673885	0.443002
12	163.492	0.674907	0.442089
12	173.109	0.667955	0.44866
12	182.726	0.657606	0.447495
12	192.344	0.664145	0.449785
12	201.961	0.670504	0.453971
12	211.578	0.656653	0.453304
12	221.195	0.665852	0.451453
12	230.812	0.660322	0.454382
12	240.429	0.66442	0.443733
12	250.047	0.659737	0.449165
12	259.664	0.666792	0.451135
12	269.281	0.673285	0.444369
12	278.898	0.667513	0.450519
12	288.515	0.667751	0.447412
12	298.133	0.664841	0.450206
12	307.75	0.662848	0.447331
12	317.367	0.6675	0.451242
12	326.984	0.669088	0.445441
12	336.601	0.668808	0.445483
12	346.218	0.66669	0.451813
12	355.836	0.663801	0.451444
12	365.453	0.661212	0.455399
12	375.07	0.664622	0.44441
13	0	0.794395	0.356288
13	9.61718	0.788792	0.349133
13	19.2344	0.789578	0.362486
13	28.8515	0.782467	0.36438
13	38.4687	0.779855	0.357208
13	48.0859	0.769168	0.360805
13	57.7031	0.75988	0.369803
13	67.3203	0.750966	0.386441
13	76.9374	0.735957	0.3908
13	86.5546	0.737361	0.397224
13	96.1718	0.722025	0.399091
13	105.789	0.711648	0.407181
13	115.406	0.703423	0.418369
13	125.023	0.703554	0.423821
13	134.641	0.701504	0.423077
13	144.258	0.702539	0.424216
13	153.875	0.697422	0.43063
13	163.492	0.694641	0.429688
13	173.109	0.67675	0.413303
13	182.726	0.679368	0.437539
13	192.344	0.69476	0.432742
13	201.961	0.685315	0.440602
13	211.578	0.677974	0.445954
13	221.195	0.671357	0.43988
13	230.812	0.66871	0.453539
13	240.429	0.66971	0.45198
13	250.047	0.660624	0.454103
13	259.664	0.65939	0.454327
13	269.281	0.658473	0.453945
13	278.898	0.663685	0.450837
13	288.515	0.665917	0.453703
13	298.133	0.667842	0.448662
13	307.75	0.667385	0.447659
13	317.367	0.667162	0.44488
13	326.984	0.66619	0.446521
13	336.601	0.671899	0.442005
13	346.218	0.671691	0.438238
13	355.836	0.67032	0.445833
13	365.453	0.67298	0.440612
13	375.07	0.673326	0.444634
14	0	0.764613	0.36333
14	9.61718	0.773021	0.372187
14	19.2344	0.772475	0.370123
14	28.8515	0.758505	0.38565
14	38.4687	0.749044	0.372977
14	48.0859	0.759836	0.369701
14	57.7031	0.735714	0.386773
14	67.3203	0.741738	0.3969
14	76.9374	0.721312	0.393571
14	86.5546	0.724532	0.400936
14	96.1718	0.710262	0.405509
14	105.789	0.717455	0.407748
14	115.406	0.703762	0.408672
14	125.023	0.708441	0.415983
14	134.641	0.701245	0.415929
14	144.258	0.697922	0.422652
14	153.875	0.701998	0.415858
14	163.492	0.705711	0.425669
14	173.109	0.684935	0.424287
14	182.726	0.696494	0.421399
14	192.344	0.685013	0.441761
14	201.961	0.67657	0.429154
14	211.578	0.673412	0.438373
14	221.195	0.661349	0.434543
14	230.812	0.659025	0.443504
14	240.429	0.662956	0.445146
14	250.047	0.654566	0.448909
14	259.664	0.657502	0.450875
14	269.281	0.658934	0.452988
14	278.898	0.657475	0.454515
14	288.515	0.66128	0.442533
14	298.133	0.65465	0.447218
14	307.75	0.661025	0.453082
14	317.367	0.656687	0.451522
14	326.984	0.656518	0.446192
14	336.601	0.656364	0.463494
14	346.218	0.657249	0.445848
14	355.836	0.652596	0.458229
14	365.453	0.647904	0.453807
14	375.07	0.656857	0.44866
15	0	0.789932	0.356776
15	9.61718	0.796924	0.352322
15	19.2344	0.799166	0.354352
15	28.8515	0.794272	0.358768
15	38.4687	0.784067	0.381393
15	48.0859	0.785318	0.352016
15	57.7031	0.781805	0.363741
15	67.3203	0.755346	0.377844
15	76.9374	0.748247	0.373173
15	86.5546	0.761449	0.388599
15	96.1718	0.752515	0.389862
15	105.789	0.74052	0.397653
15	115.406	0.73253	0.388654
15	125.023	0.744953	0.396231
15	134.641	0.736389	0.396252
15	144.258	0.730315	0.409892
15	153.875	0.737548	0.404963
15	163.492	0.741617	0.375282
15	173.109	0.687692	0.42673
15	182.726	0.718362	0.407835
15	192.344	0.72325	0.408834
15	201.961	0.717316	0.415968
15	211.578	0.706365	0.422028
15	221.195	0.702035	0.428692
15	230.812	0.693644	0.430315
15	240.429	0.681145	0.441334
15	250.047	0.671759	0.449292
15	259.664	0.664145	0.452485
15	269.281	0.669829	0.452127
15	278.898	0.669223	0.449859
15	288.515	0.673146	0.443722
15	298.133	0.668769	0.444574
15	307.75	0.668416	0.451236
15	317.367	0.668362	0.446763
15	326.984	0.672091	0.446446
15	336.601	0.675275	0.445911
15	346.218	0.667183	0.448351
15	355.836	0.66402	0.446329
15	365.453	0.674629	0.447944
15	375.07	0.661211	0.454154
16	0	0.78251	0.352276
16	9.61718	0.784963	0.357066
16	19.2344	0.781999	0.3653
16	28.8515	0.787032	0.352569
16	38.4687	0.790668	0.35991
16	48.0859	0.781171	0.360512
16	57.7031	0.768778	0.375724
16	67.3203	0.750138	0.376822
16	76.9374	0.74092	0.384433
16	86.5546	0.735515	0.402643
16	96.1718	0.726154	0.397295
16	105.789	0.721203	0.408055
16	115.406	0.707175	0.411203
16	125.023	0.702979	0.423673
16	134.641	0.708121	0.419245
16	144.258	0.695512	0.417958
16	153.875	0.705125	0.430766
16	163.492	0.698516	0.430814
16	173.109	0.687392	0.434069
16	182.726	0.681431	0.437032
16	192.344	0.671493	0.445585
16	201.961	0.673156	0.452556
16	211.578	0.668636	0.449938
16	221.195	0.663235	0.457842
16	230.812	0.664248	0.456352
16	240.429	0.663388	0.456402
16	250.047	0.665885	0.45764
16	259.664	0.661482	0.460008
16	269.281	0.664443	0.459923
16	278.898	0.659002	0.453934
16	288.515	0.656574	0.457566
16	298.133	0.663652	0.455719
16	307.75	0.665004	0.451086
16	317.367	0.662705	0.459349
16	326.984	0.660349	0.453553
16	336.601	0.662136	0.45792
16	346.218	0.65677	0.458612
16	355.836	0.660156	0.456962
16	365.453	0.663622	0.458676
16	375.07	0.666396	0.458986
17	0	0.768054	0.367668
17	9.61718	0.77216	0.362451
17	19.2344	0.757477	0.370838
17	28.8515	0.725306	0.420753
17	38.4687	0.7573	0.382179
17	48.0859	0.753248	0.378965
17	57.7031	0.743604	0.381496
17	67.3203	0.717378	0.401276
17	76.9374	0.715206	0.396894
17	86.5546	0.71687	0.396166
17	96.1718	0.722547	0.40411
17	105.789	0.701341	0.418071
17	115.406	0.704551	0.412669
17	125.023	0.702125	0.413216
17	134.641	0.704419	0.418035
17	144.258	0.695319	0.428184
17	153.875	0.683243	0.424658
17	163.492	0.689928	0.430168
17	173.109	0.678371	0.437956
17	182.726	0.671277	0.444545
17	192.344	0.66595	0.453497
17	201.961	0.662099	0.459961
17	211.578	0.657175	0.455511
17	221.195	0.658624	0.457001
17	230.812	0.657129	0.450583
17	240.429	0.659939	0.452547
17	250.047	0.657624	0.449467
17	259.664	0.661687	0.446933
17	269.281	0.661106	0.449206
17	278.898	0.657904	0.449675
17	288.515	0.656179	0.453183
17	298.133	0.652446	0.454091
17	307.75	0.657536	0.451943
17	317.367	0.656927	0.44924
17	326.984	0.656948	0.450825
17	336.601	0.65519	0.451317
17	346.218	0.657372	0.456031
17	355.836	0.656792	0.447668
17	365.453	0.656018	0.451991
17	375.07	0.654694	0.455188
18	0	0.75998	0.362652
18	9.61718	0.768227	0.359688
18	19.2344	0.769421	0.366867
18	28.8515	0.762819	0.376961
18	38.4687	0.757123	0.361646
18	48.0859	0.749512	0.372551
18	57.7031	0.742251	0.374109
18	67.3203	0.740114	0.38762
18	76.9374	0.715892	0.400712
18	86.5546	0.719687	0.409567
18	96.1718	0.704485	0.404275
18	105.789	0.713963	0.409662
18	115.406	0.684575	0.431534
18	125.023	0.684929	0.42375
18	134.641	0.687083	0.424125
18	144.258	0.675015	0.437065
18	153.875	0.673512	0.448617
18	163.492	0.670628	0.439861
18	173.109	0.66614	0.447994
18	182.726	0.667515	0.442371
18	192.344	0.660898	0.453207
18	201.961	0.659634	0.450342
18	211.578	0.654763	0.460272
18	221.195	0.653165	0.443594
18	230.812	0.657767	0.457203
18	240.429	0.65782	0.454019
18	250.047	0.651882	0.456091
18	259.664	0.651889	0.454862
18	269.281	0.652236	0.449282
18	278.898	0.653329	0.455309
18	288.515	0.657802	0.452511
18	298.133	0.661348	0.450471
18	307.75	0.647153	0.449564
18	317.367	0.658186	0.455971
18	326.984	0.655556	0.455023
18	336.601	0.64512	0.455774
18	346.218	0.659339	0.459719
18	355.836	0.651393	0.457273
18	365.453	0.650098	0.443112
18	375.07	0.652875	0.445869
19	0	0.784529	0.358251
19	9.61718	0.782264	0.351505
19	19.2344	0.780568	0.359035
19	28.8515	0.780884	0.361307
19	38.4687	0.785519	0.352333
19	48.0859	0.773311	0.368601
19	57.7031	0.762692	0.373422
19	67.3203	0.756121	0.386523
19	76.9374	0.732145	0.389683
19	86.5546	0.726246	0.405074
19	96.1718	0.720787	0.408263
19	105.789	0.718178	0.408729
19	115.406	0.710737	0.413431
19	125.023	0.717278	0.417323
19	134.641	0.684216	0.430091
19	144.258	0.684128	0.426144
19	153.875	0.682189	0.437866
19	163.492	0.675857	0.443602
19	173.109	0.663938	0.444616
19	182.726	0.660655	0.44374
19	192.344	0.66396	0.447207
19	201.961	0.665226	0.446662
19	211.578	0.66472	0.452179
19	221.195	0.655332	0.451575
19	230.812	0.657502	0.445624
19	240.429	0.664598	0.452151
19	250.047	0.662036	0.454508
19	259.664	0.656667	0.455362
19	269.281	0.659119	0.460034
19	278.898	0.663795	0.458257
19	288.515	0.663211	0.454231
19	298.133	0.657556	0.455959
19	307.75	0.656593	0.454008
19	317.367	0.658825	0.457566
19	326.984	0.656479	0.452594
19	336.601	0.654847	0.458853
19	346.218	0.660071	0.454528
19	355.836	0.662879	0.456481
19	365.453	0.652805	0.457327
19	375.07	0.65792	0.453171
20	0	0.767723	0.374089
20	9.61718	0.769057	0.369119
20	19.2344	0.770384	0.365649
20	28.8515	0.763801	0.36801
20	38.4687	0.766564	0.374421
20	48.0859	0.763338	0.378609
20	57.7031	0.752191	0.36854
20	67.3203	0.74294	0.388033
20	76.9374	0.721845	0.400971
20	86.5546	0.7179	0.414313
20	96.1718	0.702611	0.424684
20	105.789	0.705587	0.424815
20	115.406	0.708287	0.408505
20	125.023	0.699621	0.424599
20	134.641	0.710331	0.415021
20	144.258	0.687865	0.425684
20	153.875	0.695282	0.424452
20	163.492	0.682246	0.439254
20	173.109	0.672416	0.432833
20	182.726	0.671151	0.437839
20	192.344	0.67081	0.449439
20	201.961	0.66554	0.451918
20	211.578	0.670739	0.449691
20	221.195	0.675729	0.441892
20	230.812	0.67068	0.447776
20	240.429	0.668269	0.444508
20	250.047	0.664219	0.451339
20	259.664	0.661763	0.446439
20	269.281	0.66126	0.451214
20	278.898	0.661768	0.448108
20	288.515	0.672423	0.450691
20	298.133	0.661888	0.451001
20	307.75	0.660865	0.455468
20	317.367	0.665309	0.448913
20	326.984	0.665904	0.45794
20	336.601	0.662202	0.451715
20	346.218	0.658745	0.448722
20	355.836	0.662847	0.450565
20	365.453	0.663622	0.450025
20	375.07	0.657733	0.454106
21	0	0.78898	0.352178
21	9.61718	0.785533	0.362891
21	19.2344	0.787645	0.363411
21	28.8515	0.780875	0.351656
21	38.4687	0.777851	0.370031
21	48.0859	0.785224	0.354615
21	57.7031	0.757355	0.37465
21	67.3203	0.757363	0.382263
21	76.9374	0.744329	0.380561
21	86.5546	0.733195	0.398153
21	96.1718	0.732876	0.403986
21	105.789	0.716759	0.404273
21	115.406	0.714358	0.411908
21	125.023	0.7064	0.405025
21	134.641	0.706087	0.416153
21	144.258	0.70295	0.422512
21	153.875	0.707702	0.41375
21	163.492	0.698958	0.426766
21	173.109	0.69041	0.417492
21	182.726	0.69453	0.413478
21	192.344	0.692903	0.417805
21	201.961	0.675465	0.428714
21	211.578	0.677347	0.437248
21	221.195	0.678754	0.43689
21	230.812	0.673739	0.440152
21	240.429	0.669453	0.44282
21	250.047	0.659534	0.446581
21	259.664	0.650819	0.456796
21	269.281	0.652908	0.453007
21	278.898	0.657517	0.448359
21	288.515	0.655698	0.452283
21	298.133	0.649679	0.457523
21	307.75	0.658278	0.454148
21	317.367	0.66154	0.456367
21	326.984	0.654164	0.450062
21	336.601	0.651546	0.453644
21	346.218	0.661148	0.451973
21	355.836	0.653297	0.453619
21	365.453	0.65218	0.451389
21	375.07	0.660651	0.458038
22	0	0.77282	0.360606
22	9.61718	0.772106	0.362467
22	19.2344	0.768746	0.367049
22	28.8515	0.778811	0.370543
22	38.4687	0.768404	0.376114
22	48.0859	0.773111	0.368432
22	57.7031	0.750559	0.383136
22	67.3203	0.729696	0.396592
22	76.9374	0.720015	0.408816
22	86.5546	0.713257	0.41858
22	96.1718	0.69853	0.422133
22	105.789	0.695074	0.435322
22	115.406	0.69579	0.423522
22	125.023	0.691205	0.430826
22	134.641	0.689885	0.427176
22	144.258	0.68178	0.433213
22	153.875	0.676981	0.442435
22	163.492	0.671674	0.440032
22	173.109	0.670574	0.450925
22	182.726	0.658968	0.456982
22	192.344	0.665419	0.45035
22	201.961	0.664607	0.456059
22	211.578	0.661269	0.458608
22	221.195	0.661988	0.456307
22	230.812	0.661253	0.45861
22	240.429	0.662501	0.451919
22	250.047	0.667072	0.455393
22	259.664	0.658316	0.450136
22	269.281	0.665555	0.454509
22	278.898	0.659203	0.460225
22	288.515	0.655939	0.451433
22	298.133	0.661198	0.454347
22	307.75	0.658264	0.454844
22	317.367	0.653564	0.457215
22	326.984	0.656883	0.456184
22	336.601	0.659077	0.452423
22	346.218	0.658672	0.452093
22	355.836	0.657833	0.454761
22	365.453	0.655498	0.454665
22	375.07	0.658319	0.452801
23	0	0.787155	0.355738
23	9.61718	0.794715	0.342334
23	19.2344	0.787637	0.352597
23	28.8515	0.784261	0.352643
23	38.4687	0.78597	0.346958
23	48.0859	0.777873	0.35453
23	57.7031	0.762078	0.364529
23	67.3203	0.752017	0.376735
23	76.9374	0.745047	0.383071
23	86.5546	0.739078	0.393335
23	96.1718	0.726012	0.4001
23	105.789	0.728401	0.394277
23	115.406	0.713274	0.404176
23	125.023	0.726391	0.394019
23	134.641	0.722705	0.402742
23	144.258	0.708985	0.410294
23	153.875	0.717545	0.413564
23	163.492	0.71065	0.409907
23	173.109	0.700633	0.41337
23	182.726	0.692707	0.43163
23	192.344	0.697543	0.426585
23	201.961	0.695173	0.429586
23	211.578	0.683516	0.419394
23	221.195	0.681144	0.435276
23	230.812	0.677816	0.44521
23	240.429	0.66882	0.449805
23	250.047	0.664308	0.444633
23	259.664	0.68523	0.455055
23	269.281	0.670211	0.450231
23	278.898	0.686526	0.473247
23	288.515	0.675439	0.465094
23	298.133	0.661386	0.454447
23	307.75	0.6727	0.463329
23	317.367	0.66987	0.440834
23	326.984	0.675564	0.448788
23	336.601	0.66912	0.466951
23	346.218	0.684932	0.440033
23	355.836	0.691649	0.47631
23	365.453	0.682371	0.464318
23	375.07	0.66698	0.443156
24	0	0.768207	0.372232
24	9.61718	0.759868	0.370721
24	19.2344	0.756837	0.374118
24	28.8515	0.752485	0.386927
24	38.4687	0.763013	0.369175
24	48.0859	0.762846	0.378045
24	57.7031	0.740273	0.386963
24	67.3203	0.729477	0.393699
24	76.9374	0.727361	0.402568
24	86.5546	0.704746	0.417751
24	96.1718	0.699991	0.430345
24	105.789	0.705135	0.414346
24	115.406	0.700863	0.42256
24	125.023	0.697684	0.421303
24	134.641	0.688602	0.430124
24	144.258	0.68995	0.436531
24	153.875	0.673518	0.445407
24	163.492	0.668008	0.44903
24	173.109	0.660882	0.45239
24	182.726	0.66757	0.451195
24	192.344	0.660603	0.457554
24	201.961	0.663916	0.451422
24	211.578	0.660066	0.453511
24	221.195	0.661577	0.455033
24	230.812	0.660299	0.45303
24	240.429	0.666352	0.456511
24	250.047	0.652924	0.456616
24	259.664	0.661732	0.455212
24	269.281	0.666157	0.457923
24	278.898	0.665349	0.456286
24	288.515	0.666272	0.454586
24	298.133	0.667445	0.456018
24	307.75	0.664736	0.459346
24	317.367	0.665088	0.455644
24	326.984	0.664473	0.464382
24	336.601	0.663756	0.455858
24	346.218	0.662518	0.456797
24	355.836	0.665638	0.461057
24	365.453	0.663009	0.461143
24	375.07	0.664263	0.458934
25	0	0.77187	0.349831
25	9.61718	0.777464	0.347023
25	19.2344	0.769571	0.356649
25	28.8515	0.769237	0.363371
25	38.4687	0.764326	0.351329
25	48.0859	0.756798	0.363293
25	57.7031	0.74798	0.358594
25	67.3203	0.7386	0.374662
25	76.9374	0.738575	0.377166
25	86.5546	0.698461	0.347158
25	96.1718	0.694319	0.418259
25	105.789	0.719109	0.390924
25	115.406	0.708236	0.406693
25	125.023	0.709717	0.408282
25	134.641	0.706881	0.40048
25	144.258	0.707129	0.397694
25	153.875	0.709566	0.402152
25	163.492	0.708393	0.411844
25	173.109	0.693197	0.418415
25	182.726	0.650616	0.457427
25	192.344	0.681481	0.421108
25	201.961	0.67952	0.431414
25	211.578	0.668458	0.434708
25	221.195	0.660131	0.439877
25	230.812	0.659075	0.442662
25	240.429	0.658485	0.434672
25	250.047	0.65801	0.445539
25	259.664	0.660815	0.443755
25	269.281	0.663068	0.437823
25	278.898	0.646121	0.445455
25	288.515	0.663641	0.439994
25	298.133	0.65992	0.431386
25	307.75	0.670059	0.427977
25	317.367	0.663355	0.428609
25	326.984	0.657337	0.432973
25	336.601	0.669516	0.432735
25	346.218	0.668408	0.430323
25	355.836	0.661274	0.438991
25	365.453	0.668508	0.429718
25	375.07	0.66187	0.429346
26	0	0.786262	0.356845
26	9.61718	0.778272	0.354211
26	19.2344	0.777433	0.347184
26	28.8515	0.781139	0.363487
26	38.4687	0.779306	0.360583
26	48.0859	0.777841	0.351152
26	57.7031	0.773457	0.355261
26	67.3203	0.757418	0.377882
26	76.9374	0.747357	0.379958
26	86.5546	0.729604	0.372646
26	96.1718	0.730034	0.388303
26	105.789	0.728319	0.394241
26	115.406	0.723489	0.409462
26	125.023	0.727044	0.397014
26	134.641	0.717595	0.409073
26	144.258	0.718319	0.400999
26	153.875	0.715344	0.409715
26	163.492	0.713596	0.399797
26	173.109	0.703113	0.414199
26	182.726	0.699619	0.424493
26	192.344	0.700968	0.41959
26	201.961	0.692046	0.424402
26	211.578	0.682047	0.427071
26	221.195	0.682762	0.434697
26	230.812	0.675178	0.434275
26	240.429	0.666435	0.439076
26	250.047	0.660707	0.445048
26	259.664	0.656052	0.449653
26	269.281	0.650021	0.448306
26	278.898	0.652972	0.445316
26	288.515	0.656754	0.447907
26	298.133	0.655013	0.457772
26	307.75	0.656228	0.446406
26	317.367	0.651825	0.444364
26	326.984	0.651623	0.448142
26	336.601	0.655705	0.445017
26	346.218	0.654771	0.446782
26	355.836	0.656548	0.450433
26	365.453	0.661029	0.446301
26	375.07	0.645826	0.451825
27	0	0.779783	0.355838
27	9.61718	0.789099	0.344093
27	19.2344	0.791579	0.346343
27	28.8515	0.781934	0.365632
27	38.4687	0.779889	0.355503
27	48.0859	0.774929	0.360487
27	57.7031	0.755474	0.370152
27	67.3203	0.743595	0.379554
27	76.9374	0.741169	0.384152
27	86.5546	0.734513	0.397584
27	96.1718	0.724482	0.403016
27	105.789	0.724831	0.403966
27	115.406	0.719476	0.402822
27	125.023	0.70697	0.417215
27	134.641	0.713342	0.413473
27	144.258	0.701731	0.426498
27	153.875	0.700325	0.415188
27	163.492	0.702883	0.416108
27	173.109	0.703355	0.427982
27	182.726	0.694888	0.417758
27	192.344	0.691324	0.428803
27	201.961	0.692896	0.432202
27	211.578	0.681421	0.437851
27	221.195	0.679234	0.435086
27	230.812	0.675573	0.439045
27	240.429	0.663585	0.434196
27	250.047	0.649897	0.442943
27	259.664	0.659351	0.453344
27	269.281	0.651104	0.453977
27	278.898	0.66038	0.455876
27	288.515	0.658203	0.454248
27	298.133	0.65728	0.447522
27	307.75	0.650404	0.453248
27	317.367	0.657714	0.447031
27	326.984	0.658546	0.455922
27	336.601	0.649225	0.447518
27	346.218	0.658775	0.447675
27	355.836	0.65374	0.451876
27	365.453	0.655913	0.447955
27	375.07	0.645922	0.455196
28	0	0.78559	0.355525
28	9.61718	0.790179	0.354682
28	19.2344	0.777794	0.350864
28	28.8515	0.771814	0.363294
28	38.4687	0.771678	0.357709
28	48.0859	0.777522	0.34833
28	57.7031	0.773473	0.371357
28	67.3203	0.760137	0.375647
28	76.9374	0.754801	0.379803
28	86.5546	0.732774	0.39293
28	96.1718	0.733856	0.395873
28	105.789	0.726011	0.391593
28	115.406	0.728213	0.399123
28	125.023	0.707594	0.409539
28	134.641	0.712857	0.407575
28	144.258	0.703268	0.41123
28	153.875	0.713286	0.405253
28	163.492	0.694405	0.421207
28	173.109	0.698135	0.421899
28	182.726	0.692219	0.423615
28	192.344	0.695132	0.426342
28	201.961	0.684641	0.431073
28	211.578	0.690834	0.422135
28	221.195	0.677145	0.432177
28	230.812	0.675434	0.437042
28	240.429	0.662086	0.447231
28	250.047	0.661494	0.446171
28	259.664	0.658802	0.456898
28	269.281	0.664015	0.444516
28	278.898	0.662303	0.446332
28	288.515	0.665141	0.441337
28	298.133	0.667438	0.445688
28	307.75	0.661848	0.446123
28	317.367	0.663821	0.439949
28	326.984	0.662254	0.451024
28	336.601	0.663298	0.452767
28	346.218	0.668372	0.439529
28	355.836	0.660979	0.450043
28	365.453	0.656381	0.452083
28	375.07	0.664057	0.451796
29	0	0.790962	0.359928
29	9.61718	0.790505	0.347941
29	19.2344	0.792399	0.355015
29	28.8515	0.782437	0.357604
29	38.4687	0.780038	0.363699
29	48.0859	0.779202	0.358293
29	57.7031	0.782187	0.374606
29	67.3203	0.759073	0.378551
29	76.9374	0.737535	0.392098
29	86.5546	0.741928	0.40098
29	96.1718	0.740555	0.401807
29	105.789	0.724582	0.401723
29	115.406	0.718895	0.399989
29	125.023	0.719216	0.403681
29	134.641	0.733976	0.403527
29	144.258	0.688092	0.433207
29	153.875	0.733211	0.396921
29	163.492	0.715888	0.410565
29	173.109	0.707462	0.412212
29	182.726	0.705604	0.414422
29	192.344	0.71318	0.419182
29	201.961	0.706128	0.419371
29	211.578	0.702483	0.424087
29	221.195	0.696283	0.427604
29	230.812	0.689793	0.423329
29	240.429	0.678799	0.437857
29	250.047	0.662926	0.448972
29	259.664	0.661552	0.449951
29	269.281	0.661947	0.455519
29	278.898	0.66288	0.453675
29	288.515	0.662604	0.458586
29	298.133	0.669229	0.450849
29	307.75	0.657109	0.455242
29	317.367	0.66684	0.452544
29	326.984	0.664871	0.451479
29	336.601	0.664191	0.446875
29	346.218	0.666246	0.446744
29	355.836	0.661485	0.458661
29	365.453	0.662457	0.457426
29	375.07	0.652748	0.457294
30	0	0.76948	0.365544
30	9.61718	0.778143	0.361857
30	19.2344	0.776298	0.357852
30	28.8515	0.771869	0.370976
30	38.4687	0.770843	0.373718
30	48.0859	0.7768	0.360866
30	57.7031	0.760324	0.386581
30	67.3203	0.745403	0.39859
30	76.9374	0.735152	0.394612
30	86.5546	0.72541	0.399813
30	96.1718	0.718447	0.410926
30	105.789	0.719711	0.406761
30	115.406	0.708823	0.411129
30	125.023	0.708889	0.403893
30	134.641	0.704705	0.418873
30	144.258	0.699798	0.423558
30	153.875	0.686639	0.427441
30	163.492	0.693559	0.429395
30	173.109	0.689177	0.42887
30	182.726	0.682572	0.445465
30	192.344	0.673666	0.440418
30	201.961	0.67558	0.446559
30	211.578	0.663484	0.454101
30	221.195	0.658396	0.456028
30	230.812	0.664544	0.453969
30	240.429	0.665337	0.446856
30	250.047	0.659264	0.448395
30	259.664	0.661063	0.453641
30	269.281	0.663844	0.452692
30	278.898	0.66244	0.447427
30	288.515	0.66289	0.453058
30	298.133	0.663632	0.457032
30	307.75	0.668189	0.450606
30	317.367	0.672512	0.444767
30	326.984	0.665514	0.452405
30	336.601	0.657332	0.451333
30	346.218	0.663389	0.448565
30	355.836	0.665588	0.445563
30	365.453	0.659151	0.451157
30	375.07	0.655053	0.452015
31	0	0.7661	0.362574
31	9.61718	0.773986	0.360229
31	19.2344	0.775486	0.35731
31	28.8515	0.766399	0.373422
31	38.4687	0.764842	0.378162
31	48.0859	0.765525	0.368026
31	57.7031	0.753837	0.377468
31	67.3203	0.740122	0.387176
31	76.9374	0.734747	0.389358
31	86.5546	0.718407	0.404169
31	96.1718	0.724633	0.392104
31	105.789	0.714981	0.402377
31	115.406	0.70578	0.410469
31	125.023	0.710073	0.408518
31	134.641	0.71892	0.414256
31	144.258	0.708037	0.41581
31	153.875	0.69945	0.423258
31	163.492	0.68906	0.435936
31	173.109	0.686451	0.440757
31	182.726	0.67621	0.446462
31	192.344	0.677564	0.448745
31	201.961	0.670386	0.450564
31	211.578	0.671378	0.449305
31	221.195	0.667253	0.44839
31	230.812	0.671913	0.448082
31	240.429	0.671665	0.445373
31	250.047	0.667695	0.449563
31	259.664	0.671039	0.448765
31	269.281	0.673558	0.448367
31	278.898	0.673519	0.446432
31	288.515	0.678051	0.446266
31	298.133	0.671311	0.448567
31	307.75	0.669778	0.447533
31	317.367	0.668818	0.449381
31	326.984	0.670356	0.45355
31	336.601	0.669585	0.449748
31	346.218	0.669746	0.452646
31	355.836	0.66678	0.453202
31	365.453	0.665029	0.455255
31	375.07	0.668107	0.455868
32	0	0.785884	0.366209
32	9.61718	0.782374	0.354221
32	19.2344	0.783991	0.360764
32	28.8515	0.774939	0.373718
32	38.4687	0.773357	0.374338
32	48.0859	0.764101	0.387351
32	57.7031	0.759493	0.367402
32	67.3203	0.747166	0.396469
32	76.9374	0.729533	0.402089
32	86.5546	0.724616	0.409263
32	96.1718	0.724922	0.403871
32	105.789	0.717847	0.411459
32	115.406	0.707867	0.419773
32	125.023	0.700702	0.419962
32	134.641	0.696117	0.419589
32	144.258	0.690395	0.427881
32	153.875	0.688758	0.429024
32	163.492	0.68186	0.439587
32	173.109	0.67614	0.444318
32	182.726	0.655613	0.455158
32	192.344	0.668912	0.459414
32	201.961	0.65718	0.45102
32	211.578	0.665026	0.451566
32	221.195	0.667946	0.455103
32	230.812	0.671588	0.454289
32	240.429	0.665069	0.450006
32	250.047	0.67134	0.449397
32	259.664	0.664805	0.455516
32	269.281	0.664358	0.451357
32	278.898	0.669457	0.448901
32	288.515	0.660286	0.455893
32	298.133	0.667009	0.457185
32	307.75	0.660424	0.450667
32	317.367	0.655398	0.464552
32	326.984	0.659882	0.454329
32	336.601	0.657857	0.458321
32	346.218	0.657385	0.454642
32	355.836	0.660699	0.458409
32	365.453	0.66893	0.46411
32	375.07	0.658374	0.454197
33	0	0.777268	0.354395
33	9.61718	0.770183	0.37612
33	19.2344	0.753489	0.38193
33	28.8515	0.749546	0.388361
33	38.4687	0.707746	0.439325
33	48.0859	0.705006	0.417738
33	57.7031	0.705777	0.416907
33	67.3203	0.70347	0.424459
33	76.9374	0.689916	0.429371
33	86.5546	0.705265	0.4246
33	96.1718	0.699734	0.418458
33	105.789	0.701998	0.419353
33	115.406	0.695451	0.422307
33	125.023	0.695035	0.425005
33	134.641	0.695856	0.421747
33	144.258	0.681092	0.434638
33	153.875	0.682326	0.43319
33	163.492	0.681056	0.436278
33	173.109	0.673813	0.438756
33	182.726	0.66043	0.451764
33	192.344	0.659573	0.458555
33	201.961	0.661889	0.453438
33	211.578	0.656728	0.452614
33	221.195	0.663656	0.460052
33	230.812	0.657482	0.453513
33	240.429	0.659214	0.459597
33	250.047	0.655634	0.447368
33	259.664	0.659195	0.459644
33	269.281	0.661596	0.454055
33	278.898	0.656642	0.455325
33	288.515	0.660796	0.45816
33	298.133	0.661326	0.456505
33	307.75	0.660515	0.454005
33	317.367	0.654339	0.458726
33	326.984	0.661696	0.455683
33	336.601	0.658094	0.465145
33	346.218	0.658294	0.456666
33	355.836	0.665676	0.457571
33	365.453	0.655638	0.455551
33	375.07	0.661271	0.455762
