# Supplementary material for: A turquoise fluorescence lifetime-based biosensor for quantitative imaging of intracellular calcium
Source: Nat Commun. 2021 Dec 9;12:7159. doi: 10.1038/s41467-021-27249-w (PMC8660884; doi:10.1038/s41467-021-27249-w)
Supplement: Supplementary file 10 — Source data [file 41467_2021_27249_MOESM10_ESM.zip › raw_data revision copy/figureS8.xlsx]

## Sheet: figureS8a
Absorbance and emission spectra of jGCaMP7c and mTurquoise2
Normalized absorbance spectra of jGCaMP7c				Normalized emission spectrum of jGCaMP7c			Normalized spectra of mTurquoise2
Wavelength (nm)	Calcium free state	Calcium bound state		Wavelength (nm)	Calcium bound state		Wavelength (nm)	Absorbance	Wavelength (nm)	Emission
330	0.0989371	0.055362		480.1	0.0113135		330	0.117302	447.57	0.0238659
331	0.105618	0.0450381		480.6	0.0129386		331	0.11437	448.07	0.026438
332	0.101609	0.0463286		481.1	0.0128091		332	0.120235	448.57	0.0303067
333	0.106286	0.0502		481.61	0.0129843		333	0.11437	449.07	0.0350424
334	0.103613	0.052781		482.11	0.0167719		334	0.11437	449.57	0.0389928
335	0.10829	0.052781		482.61	0.0162633		335	0.11437	450.07	0.0424864
336	0.112298	0.0463286		483.11	0.0169342		336	0.11437	450.57	0.0471839
337	0.108958	0.057943		483.61	0.0208072		337	0.108504	451.07	0.0534045
338	0.112298	0.055362		484.11	0.0233561		338	0.102639	451.57	0.0581752
339	0.112298	0.047619		484.61	0.0263378		339	0.108504	452.07	0.0639868
340	0.116974	0.055362		485.11	0.0252577		340	0.105572	452.57	0.0713814
341	0.126327	0.052781		485.61	0.0291689		341	0.105572	453.07	0.0805744
342	0.124323	0.0514905		486.11	0.031142		342	0.102639	453.57	0.0922033
343	0.131671	0.052781		486.61	0.031377		343	0.105572	454.07	0.0966276
344	0.136347	0.055362		487.12	0.0349698		344	0.108504	454.57	0.112161
345	0.150376	0.057943		487.62	0.0404497		345	0.105572	455.07	0.122573
346	0.151044	0.0631049		488.12	0.0440901		346	0.105572	455.57	0.138759
347	0.155053	0.0605239		488.62	0.055067		347	0.102639	456.07	0.150878
348	0.163069	0.0631049		489.12	0.045341		348	0.111437	456.58	0.165018
349	0.161733	0.0643954		489.62	0.0580286		349	0.108504	457.08	0.185339
350	0.170418	0.057943		490.12	0.0673391		350	0.105572	457.58	0.206531
351	0.181774	0.0656859		490.62	0.0694193		351	0.108504	458.08	0.226725
352	0.191795	0.0643954		491.12	0.0815936		352	0.111437	458.58	0.244307
353	0.197139	0.0721383		491.62	0.0865508		353	0.102639	459.08	0.269252
354	0.209164	0.0721383		492.13	0.0935914		354	0.111437	459.58	0.291238
355	0.209832	0.0773003		492.63	0.103462		355	0.111437	460.08	0.322406
356	0.219185	0.0850432		493.13	0.112031		356	0.111437	460.58	0.349136
357	0.231878	0.0824623		493.63	0.126829		357	0.108504	461.08	0.374815
358	0.237222	0.0837527		494.13	0.132778		358	0.108504	461.58	0.406633
359	0.253255	0.0824623		494.63	0.147168		359	0.102639	462.08	0.433316
360	0.251919	0.0850432		495.13	0.165151		360	0.102639	462.58	0.464857
361	0.261271	0.0914957		495.63	0.176689		361	0.105572	463.08	0.50098
362	0.27196	0.0902052		496.13	0.195964		362	0.102639	463.58	0.532042
363	0.281313	0.100529		496.64	0.217533		363	0.105572	464.08	0.569008
364	0.283985	0.0979481		497.14	0.224526		364	0.111437	464.58	0.609565
365	0.300018	0.10182		497.64	0.252999		365	0.111437	465.08	0.639866
366	0.30603	0.10311		498.14	0.273708		366	0.111437	465.58	0.668531
367	0.324067	0.110853		498.64	0.288175		367	0.111437	466.08	0.703383
368	0.327408	0.105691		499.14	0.309654		368	0.129032	466.58	0.735123
369	0.3401	0.112144		499.64	0.333594		369	0.117302	467.08	0.766441
370	0.356133	0.113434		500.14	0.362492		370	0.123167	467.59	0.787843
371	0.371498	0.114724		500.64	0.398189		371	0.131965	468.09	0.819483
372	0.377511	0.113434		501.15	0.420745		372	0.140762	468.59	0.848606
373	0.39154	0.126339		501.65	0.453148		373	0.146628	469.09	0.870395
374	0.405569	0.126339		502.15	0.502081		374	0.146628	469.59	0.891133
375	0.417593	0.12892		502.65	0.524039		375	0.152493	470.09	0.918717
376	0.424274	0.131501		503.15	0.552015		376	0.158358	470.59	0.930308
377	0.444315	0.132791		503.65	0.59317		377	0.164223	471.09	0.953837
378	0.460348	0.135372		504.15	0.615926		378	0.170088	471.59	0.968596
379	0.473041	0.132791		504.65	0.656453		379	0.175953	472.09	0.965278
380	0.482393	0.144406		505.16	0.674989		380	0.184751	472.59	0.984032
381	0.49041	0.144406		505.66	0.706635		381	0.193548	473.09	0.99524
382	0.49709	0.141825		506.16	0.754185		382	0.202346	473.59	0.997855
383	0.507779	0.143115		506.66	0.793715		383	0.214076	474.09	0.992323
384	0.5178	0.141825		507.16	0.81448		384	0.222874	474.59	0.999375
385	0.527152	0.153439		507.66	0.843856		385	0.231672	475.1	1
386	0.536505	0.157311		508.16	0.86698		386	0.243402	475.6	0.997059
387	0.545189	0.157311		508.67	0.89372		387	0.249267	476.1	0.99699
388	0.550534	0.15602		509.17	0.922462		388	0.26393	476.6	0.98996
389	0.563895	0.157311		509.67	0.949535		389	0.269795	477.1	0.976728
390	0.566567	0.161182		510.17	0.953164		390	0.281525	477.6	0.974816
391	0.579928	0.165054		510.67	0.964117		391	0.296188	478.1	0.974053
392	0.587276	0.167635		511.17	0.986331		392	0.31085	478.6	0.962457
393	0.593957	0.167635		511.67	0.97817		393	0.322581	479.1	0.953581
394	0.601305	0.168925		512.17	0.987986		394	0.340176	479.6	0.936719
395	0.610658	0.167635		512.68	0.99935		395	0.360704	480.1	0.921562
396	0.612662	0.170216		513.18	1		396	0.375367	480.6	0.917328
397	0.616002	0.170216		513.68	0.990948		397	0.384164	481.1	0.892179
398	0.62335	0.165054		514.18	0.986535		398	0.40176	481.61	0.89081
399	0.630031	0.165054		514.68	0.964452		399	0.416422	482.11	0.888201
400	0.625355	0.168925		515.18	0.945331		400	0.43695	482.61	0.87194
401	0.620678	0.166344		515.69	0.944028		401	0.44868	483.11	0.863582
402	0.619342	0.167635		516.19	0.936444		402	0.483871	483.61	0.85631
403	0.611326	0.159892		516.69	0.903765		403	0.501466	484.11	0.848975
404	0.605981	0.166344		517.19	0.88831		404	0.524927	484.61	0.841553
405	0.595961	0.167635		517.69	0.85713		405	0.536657	485.11	0.828986
406	0.59262	0.165054		518.19	0.85711		406	0.554252	485.61	0.824384
407	0.58594	0.163763		518.69	0.838206		407	0.577713	486.11	0.817434
408	0.577255	0.162473		519.2	0.806775		408	0.595308	486.61	0.811398
409	0.563895	0.165054		519.7	0.788574		409	0.607038	487.12	0.796912
410	0.550534	0.159892		520.2	0.763455		410	0.627566	487.62	0.792499
411	0.542517	0.165054		520.7	0.743128		411	0.645161	488.12	0.786365
412	0.532497	0.157311		521.2	0.727654		412	0.662757	488.62	0.781992
413	0.52448	0.161182		521.7	0.713245		413	0.677419	489.12	0.790398
414	0.511787	0.162473		522.21	0.683271		414	0.697947	489.62	0.777698
415	0.504439	0.161182		522.71	0.661891		415	0.71261	490.12	0.775995
416	0.49375	0.158601		523.21	0.648538		416	0.727273	490.62	0.780668
417	0.479053	0.162473		523.71	0.630541		417	0.741935	491.12	0.776583
418	0.467028	0.157311		524.21	0.64059		418	0.759531	491.62	0.771521
419	0.453	0.161182		524.71	0.594875		419	0.780059	492.13	0.780793
420	0.442979	0.159892		525.22	0.581511		420	0.794721	492.63	0.781961
421	0.42561	0.158601		525.72	0.574388		421	0.818182	493.13	0.783344
422	0.407573	0.161182		526.22	0.561143		422	0.829912	493.63	0.788711
423	0.395548	0.161182		526.72	0.539234		423	0.853372	494.13	0.788269
424	0.376843	0.157311		527.22	0.515257		424	0.870968	494.63	0.789249
425	0.359474	0.15602		527.72	0.508597		425	0.88563	495.13	0.802341
426	0.344777	0.162473		528.23	0.507794		426	0.906158	495.63	0.794544
427	0.325403	0.161182		528.73	0.511748		427	0.926686	496.13	0.805669
428	0.300686	0.165054		529.23	0.494127		428	0.938416	496.64	0.807889
429	0.281313	0.167635		529.73	0.47648		429	0.956012	497.14	0.810881
430	0.263276	0.167635		530.23	0.457013		430	0.967742	497.64	0.815586
431	0.240562	0.176668		530.73	0.462134		431	0.97654	498.14	0.826272
432	0.228537	0.176668		531.24	0.449602		432	0.985337	498.64	0.825113
433	0.206492	0.176668		531.74	0.444507		433	0.991202	499.14	0.830608
434	0.187787	0.185701		532.24	0.435071		434	0.997067	499.64	0.825818
435	0.171754	0.185701		532.74	0.422567		435	1	500.14	0.828457
436	0.156389	0.193444		533.24	0.41871		436	0.994135	500.64	0.845782
437	0.13902	0.198606		533.75	0.404467		437	0.991202	501.15	0.854801
438	0.123655	0.203768		534.25	0.406372		438	0.98827	501.65	0.849566
439	0.110962	0.20893		534.75	0.402761		439	0.979472	502.15	0.853806
440	0.100273	0.217964		535.25	0.396044		440	0.973607	502.65	0.854938
441	0.0902525	0.226997		535.75	0.377683		441	0.970674	503.15	0.853431
442	0.0802319	0.233449		536.25	0.37268		442	0.964809	503.65	0.852032
443	0.0708793	0.242483		536.76	0.375819		443	0.956012	504.15	0.851816
444	0.0608587	0.254097		537.26	0.366476		444	0.947214	504.65	0.849229
445	0.0555143	0.26055		537.76	0.37401		445	0.941349	505.16	0.845549
446	0.050838	0.273455		538.26	0.365796		446	0.941349	505.66	0.846992
447	0.0474978	0.283779		538.76	0.375024		447	0.938416	506.16	0.841323
448	0.0434896	0.295393		539.27	0.372171		448	0.938416	506.66	0.826221
449	0.0428215	0.309588		539.77	0.358057		449	0.938416	507.16	0.814955
450	0.0401494	0.322493		540.27	0.351569		450	0.932551	507.66	0.818148
451	0.0374772	0.335398		540.77	0.351667		451	0.929619	508.16	0.807443
452	0.0294607	0.349593		541.27	0.348064		452	0.929619	508.67	0.792789
453	0.0301287	0.362498		541.78	0.348611		453	0.929619	509.17	0.782423
454	0.0267885	0.377984		542.28	0.346502		454	0.920821	509.67	0.775615
455	0.0294607	0.396051		542.78	0.330009		455	0.909091	510.17	0.764597
456	0.0281246	0.411537		543.28	0.32691		456	0.900293	510.67	0.753022
457	0.0241163	0.429604		543.78	0.337454		457	0.882698	511.17	0.740315
458	0.0267885	0.44638		544.29	0.331308		458	0.859238	511.67	0.729005
459	0.0274565	0.464447		544.79	0.329199		459	0.832845	512.17	0.719045
460	0.0301287	0.474771		545.29	0.332447		460	0.803519	512.68	0.709726
461	0.0254524	0.491547		545.79	0.323784		461	0.765396	513.18	0.704036
462	0.0241163	0.507033		546.29	0.320931		462	0.72434	513.68	0.68829
463	0.0281246	0.526391		546.8	0.322963		463	0.680352	514.18	0.676694
464	0.0261205	0.543167		547.3	0.31362		464	0.633431	514.68	0.673274
465	0.0281246	0.559943		547.8	0.31675		465	0.583578	515.18	0.661684
466	0.0281246	0.57801		548.3	0.31292		466	0.533724	515.69	0.647668
467	0.0241163	0.588334		548.8	0.322098		467	0.483871	516.19	0.631796
468	0.0267885	0.60382		549.31	0.308144		468	0.434018	516.69	0.617711
469	0.0267885	0.614144		549.81	0.293466		469	0.387097	517.19	0.612477
470	0.0234483	0.634792		550.31	0.303255		470	0.340176	517.69	0.597266
471	0.0267885	0.645115		550.81	0.289968		471	0.29912	518.19	0.594969
472	0.0254524	0.65673		551.32	0.295002		472	0.258065	518.69	0.585306
473	0.0274565	0.669635		551.82	0.289043		473	0.217009	519.2	0.569901
474	0.0287926	0.686411		552.32	0.298876		474	0.193548	519.7	0.559258
475	0.0274565	0.690283		552.82	0.27472		475	0.16129	520.2	0.550328
476	0.0281246	0.705768		553.32	0.273287		476	0.13783	520.7	0.542394
477	0.0267885	0.717383		553.83	0.26955		477	0.11437	521.2	0.536585
478	0.0281246	0.731578		554.33	0.255002		478	0.0997067	521.7	0.526711
479	0.0261205	0.743193		554.83	0.259916		479	0.0821114	522.21	0.524057
480	0.0261205	0.758679		555.33	0.264835		480	0.0733138	522.71	0.51738
481	0.0241163	0.774164		555.84	0.266365		481	0.0615836	523.21	0.502259
482	0.0234483	0.790941		556.34	0.257607		482	0.0498534	523.71	0.500805
483	0.0247844	0.805136		556.84	0.247551		483	0.0439883	524.21	0.49614
484	0.0241163	0.828365		557.34	0.239387		484	0.0439883	524.71	0.479488
485	0.0261205	0.843851		557.84	0.218667		485	0.0381232	525.22	0.478979
486	0.0281246	0.861918		558.35	0.225833		486	0.0322581	525.72	0.475453
487	0.0247844	0.885146		558.85	0.223597		487	0.0293255	526.22	0.461624
488	0.0247844	0.904504		559.35	0.233396		488	0.026393	526.72	0.460508
489	0.0254524	0.92128		559.85	0.223388		489	0.0205279	527.22	0.456204
490	0.0254524	0.935476		560.36	0.224377		490	0.0234604	527.72	0.44919
491	0.0281246	0.952252		560.86	0.209885		560.86	0.209885	528.23	0.441875
492	0.0274565	0.963866		561.36	0.20072		561.36	0.20072	528.73	0.43744
493	0.0294607	0.978062		561.86	0.194421		561.86	0.194421	529.23	0.43337
494	0.0294607	0.987095		562.37	0.194904		562.37	0.194904	529.73	0.42085
495	0.0294607	0.996129		562.87	0.190662		562.87	0.190662	530.23	0.427819
496	0.0294607	1		563.37	0.182545		563.37	0.182545	530.73	0.418884
497	0.0281246	0.996129		563.87	0.175258		563.87	0.175258	531.24	0.420124
498	0.0307968	0.988386		564.37	0.175812		564.37	0.175812	531.74	0.413557
499	0.0328009	0.97419		564.88	0.169983		564.88	0.169983	532.24	0.405957
500	0.034805	0.956123		565.38	0.165104		565.38	0.165104	532.74	0.403027
501	0.0328009	0.934185		565.88	0.17075		565.88	0.17075	533.24	0.401169
502	0.0334689	0.904504		566.38	0.153618		566.38	0.153618	533.75	0.394728
503	0.0274565	0.86708		566.89	0.15113		566.89	0.15113	534.25	0.393449
504	0.0328009	0.827074		567.39	0.14394		567.39	0.14394	534.75	0.391444
505	0.034805	0.775455		567.89	0.142014		567.89	0.142014	535.25	0.391695
506	0.0321328	0.725126		568.39	0.14416		568.39	0.14416	535.75	0.38188
507	0.0294607	0.670925		568.9	0.140452		568.9	0.140452	536.25	0.3723
508	0.0267885	0.616725		569.4	0.138364		569.4	0.138364	536.76	0.383841
509	0.0281246	0.558653		569.9	0.133934		569.9	0.133934	537.26	0.377255
510	0.0254524	0.505743		570.4	0.128519		570.4	0.128519	537.76	0.377295
511	0.0227802	0.443799		570.91	0.124381		570.91	0.124381	538.26	0.370592
512	0.0221122	0.385727		571.41	0.128594		571.41	0.128594	538.76	0.364812
513	0.0227802	0.331527		571.91	0.118985		571.91	0.118985	539.27	0.361021
514	0.01944	0.28765		572.41	0.129384		572.41	0.129384	539.77	0.365942
515	0.01944	0.246354		572.92	0.111402		572.92	0.111402	540.27	0.357521
516	0.018104	0.20764		573.42	0.114945		573.42	0.114945	540.77	0.353297
517	0.0160998	0.172796		573.92	0.101543		573.92	0.101543	541.27	0.346552
518	0.0134277	0.145696		574.43	0.104695		574.43	0.104695	541.78	0.343718
519	0.0134277	0.114724		574.93	0.0976506		574.93	0.0976506	542.28	0.337868
520	0.0140957	0.0940767		575.43	0.0942713		575.43	0.0942713	542.78	0.336355
521	0.0154318	0.0773003		575.93	0.0943189		575.93	0.0943189	543.28	0.334629
522	0.0140957	0.0643954		576.44	0.0990491		576.44	0.0990491	543.78	0.331387
523	0.00875135	0.055362		576.94	0.0910798		576.94	0.0910798	544.29	0.334522
524	0.0100874	0.0437476		577.44	0.0899797		577.44	0.0899797	544.79	0.329683
525	0.0100874	0.0347142		577.94	0.0878888		577.94	0.0878888	545.29	0.321141
526	0.0100874	0.0295522		578.45	0.0868078		578.45	0.0868078	545.79	0.316866
527	0.0100874	0.0256807		578.95	0.0906843		578.95	0.0906843	546.29	0.311337
528	0.0127596	0.0179378		579.45	0.0812527		579.45	0.0812527	546.8	0.303231
529	0.0100874	0.0166473		579.95	0.0812522		579.95	0.0812522	547.3	0.300357
530	0.0100874	0.0192283		580.46	0.0818947		580.46	0.0818947	547.8	0.302137
				580.96	0.0831448		580.96	0.0831448	548.3	0.296919
				581.46	0.0823636		581.46	0.0823636	548.8	0.292358
				581.97	0.0815349		581.97	0.0815349	549.31	0.290401
				582.47	0.0807549		582.47	0.0807549	549.81	0.286004
				582.97	0.0820644		582.97	0.0820644	550.31	0.27403
				583.47	0.0712964		583.47	0.0712964	550.81	0.270074
				583.98	0.06835		583.98	0.06835	551.32	0.268553
				584.48	0.0747877		584.48	0.0747877	551.82	0.270602
				584.98	0.069465		584.98	0.069465	552.32	0.26374
				585.48	0.0737367		585.48	0.0737367	552.82	0.252731
				585.99	0.0743127		585.99	0.0743127	553.32	0.244924
				586.49	0.068057		586.49	0.068057	553.83	0.246167
				586.99	0.0686266		586.99	0.0686266	554.33	0.242459
				587.5	0.0650277		587.5	0.0650277	554.83	0.241373
				588	0.0671177		588	0.0671177	555.33	0.230149
				588.5	0.0642738		588.5	0.0642738	555.84	0.22823
				589	0.0665077		589	0.0665077	556.34	0.22735
				589.51	0.0629825		589.51	0.0629825	556.84	0.219118
				590.01	0.0596131		590.01	0.0596131	557.34	0.213082
				590.51	0.0593082		590.51	0.0593082	557.84	0.207725
				591.02	0.0623258		591.02	0.0623258	558.35	0.208122
				591.52	0.0610654		591.52	0.0610654	558.85	0.200501
				592.02	0.0591977		592.02	0.0591977	559.35	0.20058
				592.53	0.0549385		592.53	0.0549385	559.85	0.199058
				593.03	0.0572274		593.03	0.0572274	560.36	0.193706
				593.53	0.0523979		593.53	0.0523979	560.86	0.18974
				594.03	0.0535526		594.03	0.0535526	561.36	0.186058
				594.54	0.0538632		594.54	0.0538632	561.86	0.181404
				595.04	0.0468473		595.04	0.0468473	562.37	0.179531
				595.54	0.0497188		595.54	0.0497188	562.87	0.176011
				596.05	0.0522779		596.05	0.0522779	563.37	0.172882
				596.55	0.0485848		596.55	0.0485848	563.87	0.168724
				597.05	0.0476306		597.05	0.0476306	564.37	0.165358
				597.56	0.0490955		597.56	0.0490955	564.88	0.164118
				598.06	0.0446033		598.06	0.0446033	565.38	0.162156
				598.56	0.0486838		598.56	0.0486838	565.88	0.156618
				599.06	0.0476734		599.06	0.0476734	566.38	0.153551
				599.57	0.0427336		599.57	0.0427336	566.89	0.151352
				600.07	0.042934		600.07	0.042934	567.39	0.153036
				600.57	0.0435001		600.57	0.0435001	567.89	0.143782
				601.08	0.0435644		601.08	0.0435644	568.39	0.142651
				601.58	0.0474948		601.58	0.0474948	568.9	0.143125
				602.08	0.0452218		602.08	0.0452218	569.4	0.137177
				602.59	0.0436325		602.59	0.0436325	569.9	0.131557
				603.09	0.0429761		603.09	0.0429761	570.4	0.132813
				603.59	0.0370795		603.59	0.0370795	570.91	0.133305
				604.1	0.0347325		604.1	0.0347325	571.41	0.126946
				604.6	0.0396621		604.6	0.0396621	571.91	0.126141
				605.1	0.0351279		605.1	0.0351279	572.41	0.126835
				605.61	0.0381612		605.61	0.0381612	572.92	0.122947
				606.11	0.0337849		606.11	0.0337849	573.42	0.118487
				606.61	0.0348937		606.61	0.0348937	573.92	0.118858
				607.12	0.034578		607.12	0.034578	574.43	0.116223
				607.62	0.0347976		607.62	0.0347976	574.93	0.115959
				608.12	0.0284772		608.12	0.0284772	575.43	0.115268
				608.62	0.0321892		608.62	0.0321892	575.93	0.114379
				609.13	0.026072		609.13	0.026072	576.44	0.114108
				609.63	0.0305021		609.63	0.0305021	576.94	0.112186
				610.13	0.0323653		610.13	0.0323653	577.44	0.110187
				610.64	0.0300727		610.64	0.0300727	577.94	0.108565
				611.14	0.0313555		611.14	0.0313555	578.45	0.103943
				611.64	0.0280838		611.64	0.0280838	578.95	0.103425
				612.15	0.0272828		612.15	0.0272828	579.45	0.101616
				612.65	0.0270588		612.65	0.0270588	579.95	0.0998126
				613.15	0.0303204		613.15	0.0303204	580.46	0.0978408
				613.66	0.0247884		613.66	0.0247884	580.96	0.0986444
				614.16	0.0254167		614.16	0.0254167	581.46	0.095237
				614.66	0.0276669		614.66	0.0276669	581.97	0.0944071
				615.17	0.0294421		615.17	0.0294421	582.47	0.0898167
				615.67	0.020056		615.67	0.020056	582.97	0.0885172
				616.17	0.0221629		616.17	0.0221629	583.47	0.0878049
				616.68	0.0207665		616.68	0.0207665	583.98	0.0891632
				617.18	0.0248942		617.18	0.0248942	584.48	0.0883294
				617.69	0.0200843		617.69	0.0200843	584.98	0.0851606
				618.19	0.020633		618.19	0.020633	585.48	0.0837787
				618.69	0.0218826		618.69	0.0218826	585.99	0.085827
				619.2	0.0181092		619.2	0.0181092	586.49	0.0856233
				619.7	0.0202802		619.7	0.0202802	586.99	0.0798665
				620.2	0.0160949		620.2	0.0160949	587.5	0.0821785
				620.71	0.0185753		620.71	0.0185753	588	0.0776079
				621.21	0.0165569		621.21	0.0165569	588.5	0.0804886
				621.71	0.0203218		621.71	0.0203218	589	0.0771006
				622.22	0.0206624		622.22	0.0206624	589.51	0.0773246
				622.72	0.0184956		622.72	0.0184956	590.01	0.074967
				623.22	0.020564		623.22	0.020564	590.51	0.0754062
				623.73	0.0180598		623.73	0.0180598	591.02	0.0743732
				624.23	0.0142336		624.23	0.0142336	591.52	0.0732185
				624.73	0.01453		624.73	0.01453	592.02	0.0733606
				625.24	0.0142065		625.24	0.0142065	592.53	0.0734948
				625.74	0.0141109		625.74	0.0141109	593.03	0.0743288
				626.24	0.0159643		626.24	0.0159643	593.53	0.0674654
				626.75	0.0139037		626.75	0.0139037	594.03	0.068797
				627.25	0.0173224		627.25	0.0173224	594.54	0.0621067
				627.76	0.0157204		627.76	0.0157204	595.04	0.0652043
				628.26	0.0134688		628.26	0.0134688	595.54	0.0673948
				628.76	0.0104774		628.76	0.0104774	596.05	0.0657665
				629.27	0.0097085		629.27	0.0097085	596.55	0.0615941
				629.77	0.00992792		629.77	0.00992792	597.05	0.0627583
				630.27	0.0125533		630.27	0.0125533	597.56	0.061059
				630.78	0.0140985		630.78	0.0140985	598.06	0.0581804
				631.28	0.0155998		631.28	0.0155998	598.56	0.0594917
				631.78	0.0112381		631.78	0.0112381	599.06	0.0594394
				632.29	0.0121691		632.29	0.0121691	599.57	0.0594659
				632.79	0.0112008		632.79	0.0112008	600.07	0.0564763
				633.3	0.0111897		633.3	0.0111897	600.57	0.0559529
				633.8	0.0122487		633.8	0.0122487	601.08	0.0551333
				634.3	0.0116469		634.3	0.0116469	601.58	0.0580702
				634.81	0.0155183		634.81	0.0155183	602.08	0.0498008
				635.31	0.0154686		635.31	0.0154686	602.59	0.0515052
				635.81	0.0131978		635.81	0.0131978	603.09	0.0503915
				636.32	0.00755217		636.32	0.00755217	603.59	0.0512585
				636.82	0.011714		636.82	0.011714	604.1	0.049771
				637.33	0.00633886		637.33	0.00633886	604.6	0.0464769
				637.83	0.00654814		637.83	0.00654814	605.1	0.0455523
				638.33	0.00939379		638.33	0.00939379	605.61	0.0457049
				638.84	0.010164		638.84	0.010164	606.11	0.0466359
				639.34	0.00844939		639.34	0.00844939	606.61	0.0427386
				639.85	0.00632138		639.85	0.00632138	607.12	0.0439515
				640.35	0.00790127		640.35	0.00790127	607.62	0.0406552
				640.85	0.00975834		640.85	0.00975834	608.12	0.0414688
				641.36	0.0114477		641.36	0.0114477	608.62	0.0441982
				641.86	0.00972841		641.86	0.00972841	609.13	0.0420794
				642.36	0.00849288		642.36	0.00849288	609.63	0.0424322
				642.87	0.00414899		642.87	0.00414899	610.13	0.0407517
				643.37	0.00723254		643.37	0.00723254	610.64	0.039723
				643.88	0.00434776		643.88	0.00434776	611.14	0.0381256
				644.38	0.00685589		644.38	0.00685589	611.64	0.0372621
				644.88	0.00354045		644.88	0.00354045	612.15	0.0373196
				645.39	0.00621298		645.39	0.00621298	612.65	0.0345333
				645.89	0.00958942		645.89	0.00958942	613.15	0.0348969
				646.4	0.00485733		646.4	0.00485733	613.66	0.0369499
				646.9	0.00492834		646.9	0.00492834	614.16	0.0368391
				647.4	0.00485182		647.4	0.00485182	614.66	0.0289102
				647.91	0.00605823		647.91	0.00605823	615.17	0.0335426
				648.41	0.00171932		648.41	0.00171932	615.67	0.0304527
				648.92	-0.00771914		648.92	-0.00771914	616.17	0.0321103
									616.68	0.029467
									617.18	0.0313556
									617.69	0.0318158
									618.19	0.0299251
									618.69	0.0303662
									619.2	0.0306985
									619.7	0.0298542
									620.2	0.0282386
									620.71	0.026371
									621.21	0.0264489
									621.71	0.0244766
									622.22	0.0308553
									622.72	0.0248712
									623.22	0.0218235
									623.73	0.0237738
									624.23	0.0262359
									624.73	0.0264125
									625.24	0.0258173
									625.74	0.0239692
									626.24	0.0252027
									626.75	0.0238733
									627.25	0.0241867
									627.76	0.0245459
									628.26	0.0216086
									628.76	0.0240817
									629.27	0.021975
									629.77	0.0194027
									630.27	0.0228613
									630.78	0.0221849
									631.28	0.0182645
									631.78	0.0183858
									632.29	0.018971
									632.79	0.0189365
									633.3	0.0189739
									633.8	0.0200079
									634.3	0.0189742
									634.81	0.0176551
									635.31	0.0203967
									635.81	0.0194849
									636.32	0.0200351
									636.82	0.0148991
									637.33	0.0177433
									637.83	0.0177984
									638.33	0.0180307
									638.84	0.0170694
									639.34	0.016024
									639.85	0.0170407
									640.35	0.0179073
									640.85	0.0176875
									641.36	0.0158771
									641.86	0.0165509
									642.36	0.0159205
									642.87	0.0168544
									643.37	0.0144873
									643.88	0.0139857
									644.38	0.0158339
									644.88	0.0151528
									645.39	0.016325
									645.89	0.0137212
									646.4	0.0135722
									646.9	0.0127607
									647.4	0.0113712
									647.91	0.0126108
									648.41	0.0143424
									648.92	0.0161044

## Sheet: figureS8b
Absorbance spectra of Tq-Ca-FLITS, in the calcium and calcium free state, before and after unfolding of the protein. Normalized to the unfolded spectra.
wavelength (nm)	calcium free		calcium bound
	folded	unfolded	folded	unfolded
260	1.32282	3.01623	1.37583	2.75517
261	1.35295	2.75055	1.40865	2.53672
262	1.38955	2.50911	1.44465	2.33355
263	1.43367	2.31615	1.49018	2.16948
264	1.4961	2.16489	1.55583	2.04833
265	1.56821	2.04369	1.62253	1.94626
266	1.61234	1.92733	1.66806	1.85278
267	1.65431	1.83619	1.71253	1.78315
268	1.71566	1.77898	1.77183	1.73927
269	1.77378	1.72953	1.82794	1.70016
270	1.82006	1.69268	1.8703	1.66391
271	1.86634	1.66553	1.91583	1.64388
272	1.92016	1.6539	1.97089	1.63529
273	1.9729	1.6539	2.02383	1.64006
274	2.02133	1.66068	2.081	1.65533
275	2.06869	1.67329	2.12653	1.66582
276	2.10097	1.6888	2.15936	1.67917
277	2.12465	1.71013	2.19112	1.70302
278	2.13326	1.74019	2.20806	1.73545
279	2.13864	1.78092	2.207	1.76312
280	2.13219	1.81582	2.19642	1.79746
281	2.11819	1.84976	2.19112	1.83275
282	2.09129	1.88176	2.17842	1.87091
283	2.04285	1.89824	2.14136	1.8938
284	1.9772	1.91182	2.08418	1.90906
285	1.88679	1.91376	1.99842	1.91765
286	1.77916	1.91957	1.88194	1.91574
287	1.66292	1.93315	1.75489	1.9186
288	1.54668	1.95836	1.62994	1.94054
289	1.42183	1.99133	1.51136	1.97393
290	1.30775	2.02429	1.39594	2.00064
291	1.19366	2.02236	1.29536	2.01113
292	1.09141	1.99424	1.18947	1.98347
293	0.970868	1.94382	1.06665	1.93482
294	0.852476	1.87594	0.940651	1.87281
295	0.754534	1.81679	0.827356	1.80509
296	0.665201	1.75086	0.739474	1.74404
297	0.583403	1.67814	0.647356	1.6725
298	0.523131	1.56178	0.577474	1.55326
299	0.46824	1.48615	0.516062	1.48458
300	0.416578	1.40858	0.462062	1.40636
301	0.374603	1.32907	0.409121	1.32432
302	0.333704	1.24083	0.367827	1.23657
303	0.296033	1.1555	0.329709	1.14976
304	0.26805	1.06533	0.297945	1.062
305	0.240066	0.974183	0.271474	0.974245
306	0.220693	0.881098	0.251356	0.885533
307	0.198091	0.795771	0.234415	0.79682
308	0.187328	0.717231	0.209003	0.713831
309	0.173336	0.635782	0.203709	0.638474
310	0.166878	0.56112	0.189945	0.563116
311	0.153963	0.494215	0.184651	0.498251
312	0.146429	0.435068	0.17618	0.43911
313	0.142124	0.380768	0.167709	0.385692
314	0.132437	0.333256	0.159239	0.335135
315	0.133513	0.29738	0.163474	0.298887
316	0.124903	0.260534	0.151827	0.264547
317	0.12275	0.231445	0.148651	0.234976
318	0.127056	0.211083	0.146533	0.211129
319	0.12275	0.188781	0.135945	0.18442
320	0.11414	0.172297	0.138062	0.172019
321	0.111987	0.159692	0.137003	0.161526
322	0.107682	0.149026	0.139121	0.154849
323	0.102301	0.134482	0.130651	0.142448
324	0.101225	0.132542	0.131709	0.136725
325	0.101225	0.127694	0.124298	0.126232
326	0.0990719	0.119937	0.125356	0.125278
327	0.0958431	0.117998	0.128533	0.120509
328	0.0990719	0.120907	0.117945	0.113831
329	0.100148	0.117998	0.121121	0.110016
330	0.0872327	0.107332	0.123239	0.114785
331	0.0872327	0.107332	0.115827	0.109062
332	0.0904616	0.106362	0.112651	0.109062
333	0.0915379	0.107332	0.113709	0.107154
334	0.0850801	0.102484	0.109474	0.103339
335	0.0872327	0.103454	0.109474	0.0985692
336	0.0840038	0.099575	0.111592	0.104293
337	0.0818513	0.0956965	0.112651	0.103339
338	0.0796987	0.0976357	0.110533	0.0985692
339	0.0743172	0.0956965	0.107356	0.0957075
340	0.0850801	0.0976357	0.10418	0.0937997
341	0.0775461	0.0956965	0.113709	0.104293
342	0.0764698	0.0966661	0.110533	0.0966614
343	0.0753935	0.0937572	0.10418	0.100477
344	0.0743172	0.0976357	0.102062	0.0928458
345	0.0775461	0.0966661	0.0988858	0.0966614
346	0.0840038	0.100545	0.101003	0.0890302
347	0.0829276	0.100545	0.0967682	0.0928458
348	0.080775	0.0976357	0.107356	0.100477
349	0.0829276	0.0986054	0.103121	0.090938
350	0.088309	0.102484	0.0988858	0.0937997
351	0.0818513	0.100545	0.105239	0.0947536
352	0.0850801	0.099575	0.101003	0.0937997
353	0.088309	0.099575	0.097827	0.0890302
354	0.088309	0.101514	0.107356	0.0957075
355	0.0872327	0.107332	0.0999446	0.0918919
356	0.0786224	0.100545	0.111592	0.104293
357	0.0872327	0.105393	0.10418	0.0966614
358	0.0915379	0.103454	0.107356	0.100477
359	0.0861564	0.0976357	0.107356	0.103339
360	0.0829044	0.0851915	0.101003	0.090938
361	0.0872096	0.0842218	0.0988858	0.0918919
362	0.0893622	0.0900396	0.112651	0.1062
363	0.0947436	0.0910092	0.106298	0.100477
364	0.0979725	0.0958574	0.101003	0.0966614
365	0.092591	0.0929485	0.111592	0.1062
366	0.102278	0.0958574	0.109474	0.102385
367	0.101201	0.096827	0.112651	0.105246
368	0.0947436	0.0871307	0.116886	0.102385
369	0.101201	0.0948878	0.115827	0.110016
370	0.106583	0.0958574	0.117945	0.110016
371	0.109812	0.0948878	0.113709	0.111924
372	0.116269	0.0958574	0.114768	0.11097
373	0.116269	0.100706	0.12218	0.115739
374	0.122727	0.109432	0.125356	0.117647
375	0.118422	0.100706	0.134886	0.122417
376	0.130261	0.110402	0.147592	0.126232
377	0.146406	0.11622	0.134886	0.114785
378	0.145329	0.11428	0.149709	0.126232
379	0.147482	0.11525	0.15818	0.131002
380	0.149635	0.119129	0.157121	0.129094
381	0.159321	0.123007	0.174062	0.140541
382	0.165779	0.123007	0.179356	0.14531
383	0.170084	0.123977	0.178298	0.146264
384	0.177618	0.130764	0.183592	0.150079
385	0.187305	0.134643	0.197356	0.154849
386	0.198068	0.138521	0.199474	0.152941
387	0.199144	0.137552	0.204768	0.155803
388	0.208831	0.145309	0.215356	0.159618
389	0.216365	0.148218	0.228062	0.161526
390	0.227128	0.152096	0.233356	0.16248
391	0.236814	0.158883	0.24818	0.177742
392	0.250806	0.162762	0.253474	0.171065
393	0.262645	0.16761	0.258768	0.180604
394	0.26695	0.169549	0.278886	0.189189
395	0.280942	0.177307	0.285239	0.190143
396	0.290629	0.179246	0.303239	0.20159
397	0.301392	0.185064	0.314886	0.200636
398	0.313231	0.19379	0.324415	0.205405
399	0.326146	0.199608	0.326533	0.206359
400	0.339062	0.204456	0.340298	0.213037
401	0.357359	0.215122	0.361474	0.229253
402	0.383178	0.23593	0.382651	0.23593
403	0.39717	0.239808	0.405945	0.243561
404	0.412238	0.251444	0.413356	0.248331
405	0.424077	0.256292	0.434533	0.259777
406	0.44345	0.266958	0.44618	0.264547
407	0.462824	0.277624	0.457827	0.269316
408	0.474663	0.284412	0.477945	0.281717
409	0.487578	0.293138	0.492768	0.286486
410	0.498341	0.298956	0.508651	0.296979
411	0.514486	0.308652	0.526651	0.307472
412	0.534935	0.317379	0.531945	0.30938
413	0.544622	0.324166	0.552062	0.318919
414	0.55969	0.332893	0.569003	0.332273
415	0.575834	0.34162	0.581709	0.334181
416	0.589826	0.351316	0.597592	0.346582
417	0.600589	0.356164	0.613474	0.358029
418	0.614581	0.3678	0.627239	0.368521
419	0.629649	0.380405	0.641003	0.37806
420	0.645793	0.388162	0.655827	0.387599
421	0.657632	0.400767	0.673827	0.397138
422	0.674853	0.415312	0.696062	0.415262
423	0.686692	0.427917	0.714062	0.431479
424	0.698531	0.441492	0.727827	0.441971
425	0.714676	0.454097	0.746886	0.454372
426	0.725439	0.468642	0.757474	0.463911
427	0.739431	0.485125	0.777592	0.486804
428	0.750193	0.501609	0.795592	0.498251
429	0.765262	0.516154	0.805121	0.51256
430	0.774948	0.532637	0.818886	0.525914
431	0.783558	0.549121	0.834768	0.543084
432	0.794321	0.559787	0.847474	0.5593
433	0.800779	0.572392	0.858062	0.569793
434	0.809389	0.584997	0.873945	0.590779
435	0.814771	0.601481	0.880298	0.600318
436	0.820152	0.612147	0.887709	0.613672
437	0.825534	0.619904	0.894062	0.623211
438	0.827686	0.63154	0.895121	0.631797
439	0.82661	0.641236	0.897239	0.643243
440	0.82661	0.648024	0.897239	0.656598
441	0.829839	0.65869	0.895121	0.663275
442	0.828763	0.670325	0.891945	0.67186
443	0.827686	0.681961	0.889827	0.684261
444	0.833068	0.697475	0.890886	0.701431
445	0.830915	0.71105	0.884533	0.713831
446	0.829839	0.727533	0.881356	0.731002
447	0.827686	0.747896	0.873945	0.746264
448	0.824458	0.767288	0.868651	0.764388
449	0.822305	0.78862	0.865474	0.78442
450	0.816924	0.811891	0.862298	0.803498
451	0.808313	0.833223	0.861239	0.828299
452	0.800779	0.855525	0.863356	0.85787
453	0.793245	0.878796	0.86018	0.879809
454	0.784635	0.903037	0.861239	0.905564
455	0.777101	0.928247	0.853827	0.92655
456	0.763109	0.948609	0.851709	0.94849
457	0.753422	0.966063	0.843239	0.962798
458	0.739431	0.982547	0.834768	0.979968
459	0.723286	0.993213	0.821003	0.991415
460	0.704989	1	0.808298	0.995231
461	0.683463	1	0.792415	1
462	0.661938	0.996121	0.771239	0.995231
463	0.640412	0.983516	0.750062	0.987599
464	0.616733	0.968972	0.721474	0.970429
465	0.593055	0.949579	0.688651	0.945628
466	0.566148	0.922429	0.654768	0.925596
467	0.53924	0.89528	0.618768	0.897933
468	0.512333	0.86716	0.576415	0.865501
469	0.483273	0.837102	0.538298	0.834976
470	0.454213	0.806074	0.494886	0.805405
471	0.42623	0.776015	0.452533	0.773927
472	0.39717	0.745956	0.411239	0.744356
473	0.370263	0.719776	0.367827	0.713831
474	0.33905	0.696505	0.330768	0.691892
475	0.313219	0.674204	0.291592	0.669952
476	0.285235	0.653841	0.254533	0.647059
477	0.261557	0.638327	0.223827	0.629889
478	0.238955	0.624752	0.196298	0.616534
479	0.215277	0.613117	0.166651	0.604134
480	0.193751	0.60342	0.147592	0.597456
481	0.172225	0.595663	0.125356	0.587917
482	0.152852	0.588876	0.106298	0.582194
483	0.136707	0.582089	0.0935917	0.577424
484	0.121639	0.576271	0.0766505	0.566932
485	0.106571	0.569483	0.0650035	0.558347
486	0.0925793	0.555909	0.0586505	0.549762
487	0.0818164	0.543303	0.0491211	0.537361
488	0.0699772	0.527789	0.0470035	0.526868
489	0.0624431	0.508397	0.043827	0.50779
490	0.0516802	0.480277	0.0385329	0.484897
491	0.0441462	0.454097	0.0406505	0.460095
492	0.0387647	0.425008	0.0342976	0.427663
493	0.0344595	0.395919	0.025827	0.396184
494	0.0312307	0.363921	0.025827	0.363752
495	0.0269255	0.329015	0.025827	0.335135
496	0.0204677	0.296047	0.019474	0.298887
497	0.0172389	0.264049	0.0184152	0.267409
498	0.0161626	0.232051	0.0215917	0.239746
499	0.01401	0.201993	0.0173564	0.206359
500	0.0129337	0.176782	0.0173564	0.180604
501	0.01401	0.151572	0.0141799	0.156757
502	0.0107811	0.132179	0.0141799	0.133863
503	0.00862853	0.110847	0.0152388	0.114785
504	0.00862853	0.0943636	0.0141799	0.0985692
505	0.00647595	0.0807888	0.0110035	0.0833068
506	0.00755224	0.0691532	0.00888581	0.0699523
507	0.00432337	0.0546087	0.0131211	0.0623211
508	0.00432337	0.0478213	0.0131211	0.0556439
509	0.00755224	0.0390946	0.0110035	0.0470588
510	0.00647595	0.0361857	0.0120623	0.0413355
511	0.00539966	0.0303679	0.0152388	0.0394277
512	0.00432337	0.0255198	0.0120623	0.0337043
513	0.00324707	0.0255198	0.00676817	0.0260731
514	0.00647595	0.0245501	0.00782699	0.0232114
515	0.00432337	0.0177627	0.00994464	0.0203498
516	0.00217078	0.0138842	0.00994464	0.018442
517	0.00755224	0.0167931	0.00782699	0.0155803
518	0.00324707	0.0109753	0.00570934	0.0165342
519	0.00539966	0.0138842	0.00994464	0.0174881
520	0.00432337	0.0119449	0.00782699	0.0155803
521	0.00217078	0.0119449	0.00676817	0.0136725
522	0.00539966	0.0129145	0.00782699	0.0127186
523	0.00432337	0.0109753	0.00782699	0.0108108
524	0.00432337	0.0100056	0.0131211	0.0136725
525	0.00217078	0.00515748	0.00888581	0.00985692
526	0.00324707	0.00612711	0.00465052	0.00699523
527	0.00324707	0.00612711	0.00570934	0.00604134
528	0.00432337	0.00418785	0.00994464	0.00794913
529	0.00539966	0.00709675	0.0110035	0.00890302
530	0.00217078	0.00515748	0.00570934	0.00604134
531	0.00217078	0.00515748	0.00570934	0.00413354
532	0.00624671	0.00847953	0.0035917	0.00127186
533	0.00517042	0.00944916	-0.00487889	0.00222575
534	0.00624671	0.00944916	0.00253287	0.00604134
535	0.00517042	0.004601	0.00994464	0.0136725
536	0.00301784	0.00557063	0.00888581	0.0127186
537	0.00409413	0.00944916	0.0131211	0.0117647
538	0.00409413	0.00266174	0.00782699	0.00985692
539	0.00409413	0.004601	0.00994464	0.0117647
540	0.00301784	0.0016921	0.0141799	0.0155803
541	0.00301784	0.000722471	0.00994464	0.00985692
542	-0.00343991	-0.000247161	0.0152388	0.0117647
543	-0.000211038	0.00557063	0.00888581	0.00794913
544	0.00194155	0.004601	0.00147405	0.00699523
545	0.00409413	0.00363137	0.0035917	0.00317965
546	0.00409413	0.00363137	0.0131211	0.00985692
547	-0.00236362	-0.000247161	0.0035917	0.00604134
548	-0.00128733	0.000722471	0.00465052	0.00413354
549	0.000865	0.00363137	0.0131211	0.0108108
550	-0.00236362	0.004601	0.00253287	0.00222575
551	0.00517042	0.00654026	0.00676817	0.00985692
552	0.00194155	0.00363137	0.0035917	0.00508744
553	0.00409413	0.004601	0.00465052	0.00699523
554	-0.000211038	0.00363137	0.00994464	0.00890302
555	0.00301784	0.00363137	0.00888581	0.00699523
556	0.00194155	0.0016921	0.00994464	0.00890302
557	-0.00236362	-0.000247161	0.00253287	0.00699523
558	-0.00343991	-0.00121679	0.00570934	0.00604134
559	-0.0045162	-0.00509532	-0.00170242	0.000317965
560	-0.000211038	-0.00218643	0.00782699	0.00222575
561	0.00194155	0.000722471	0.00465052	0.00413354
562	0.00301784	0.00266174	0.000415225	0.00127186
563	0.000865	0.0016921	0.000415225	0.00413354
564	-0.000211038	0.000722471	0.000415225	0.00317965
565	-0.00236362	0.00363137	0.000415225	0.00413354
566	0.00194155	0.00363137	0.000415225	0.00508744
567	0.00409413	0.000722471	0.00570934	0.00604134
568	0.000865	-0.00315606	0.00253287	0.00604134
569	0.00194155	-0.00121679	0.00676817	0.0117647
570	0.00194155	-0.00121679	0.0131211	0.0136725
571	-0.000211038	0.000722471	0.00888581	0.00508744
572	0.00301784	-0.00121679	0.00570934	0.00508744
573	-0.00128733	-0.00315606	0.0035917	0.00222575
574	0.00409413	0.000722471	0.0035917	0.00222575
575	0.00624671	0.004601	0.00465052	0.00222575
576	0.007323	0.00557063	0.0035917	0.00127186
577	0.00517042	0.00363137	0.0035917	0.00222575
578	0.00839929	0.00363137	0.00570934	0.00127186
579	0.00409413	0.004601	0.00676817	0.00317965
580	0.007323	0.00363137	0.00465052	0.00699523
581	0.00624671	-0.000247161	0.00253287	0.00127186
582	0.00409413	-0.000247161	0.00147405	-0.00063593
583	0.000865	-0.00703459	0.0035917	0.00222575
584	0.00301784	-0.00412569	0.00570934	0.00317965
585	0.00301784	-0.00412569	0.00676817	0.00890302
586	0.000865	-0.00218643	0.00465052	0.00604134
587	-0.000211038	0.000722471	0.00994464	0.00413354
588	-0.000211038	-0.00315606	0.0035917	0.00222575
589	0.00301784	0.000722471	0.00676817	0.00508744
590	0.000865	-0.000247161	0.00253287	0.00413354
591	0.000865	-0.00121679	0.000415225	0.00508744
592	0.000865	0.0016921	-0.00382007	0.00317965
593	-0.000211038	-0.00121679	0.00253287	0.00699523
594	0.000865	0.0016921	0.00465052	0.00699523
595	0.00624671	0.00266174	0.0035917	0.00413354
596	-0.000211038	0.0016921	0.00253287	0.00222575
597	-0.00236362	-0.00218643	-0.00276125	-0.00158983
598	-0.000211038	-0.00121679	-0.00487889	-0.00349761
599	0.000865	-0.00121679	0.000415225	-0.00349761
600	0.000865	0.0016921	0.00253287	-0.00254372
601	0.000865	0.0016921	0.00465052	-0.00063593
602	-0.00236362	-0.00121679	0.00888581	0.00794913
603	0.00409413	0.000722471	-0.00170242	-0.00445151
604	0.00194155	0.0016921	-0.00487889	-0.00158983
605	0.00301784	0.00266174	-0.00699654	0.000317965
606	-0.00343991	-0.00315606	0.00147405	0.00317965
607	0.00409413	0.000722471	0.000415225	0.00699523
608	0.000865	0.00363137	-0.000643599	0.00508744
609	-0.000211038	-0.00121679	0.0035917	0.00508744
610	0.00517042	0.000722471	0.00676817	0.00317965
611	0.000865	0.000722471	0.000415225	-0.00063593
612	-0.00128733	-0.00218643	0.0035917	0.00413354
613	-0.00128733	-0.00121679	0.000415225	0.00317965
614	-0.00128733	-0.000247161	-0.00276125	0.000317965
615	-0.0045162	0.000722471	0.000415225	-0.00158983
616	-0.00343991	-0.000247161	0.0035917	0.00413354
617	-0.000211038	-0.00121679	-0.000643599	0.00317965
618	-0.000211038	-0.00121679	-0.00805536	-0.00826709
619	0.00517042	0.00363137	-0.00805536	-0.0063593
620	0.00301784	0.000722471	-0.000643599	0.00127186
621	0.00409413	0.00266174	-0.000643599	0.00222575
622	0.000865	-0.00121679	-0.000643599	0.00222575
623	0.000865	0.000722471	-0.00593772	-0.00158983
624	-0.00128733	0.000722471	-0.000643599	0.00317965
625	0.00409413	0.00654026	-0.00170242	-0.00063593
626	0.00301784	0.00266174	0.00676817	0.00317965
627	0.00301784	0.00266174	-0.00276125	-0.00063593
628	0.000865	0.0016921	0.00147405	0.00222575
629	0.00409413	0.00266174	0.00147405	0.000317965
630	0.00194155	-0.000247161	-0.00170242	0.000317965
631	-0.00236362	-0.000247161	0.00570934	0.00222575
632	-0.00343991	-0.00412569	0.00676817	0.00699523
633	-0.0045162	-0.00218643	-0.00487889	-0.00540541
634	-0.00343991	-0.00121679	0.00147405	-0.00540541
635	-0.0055925	-0.00509532	0.0035917	-0.00063593
636	-0.000211038	0.0016921	0.000415225	-0.0063593
637	0.00194155	0.0016921	-0.00487889	-0.00540541
638	-0.00128733	-0.00121679	-0.00911419	-0.0063593
639	-0.000211038	-0.00121679	0.000415225	-0.00063593
640	-0.00128733	-0.00218643	-0.00382007	-0.00254372
641	-0.0045162	-0.00218643	0.00465052	0.00317965
642	-0.00236362	-0.000247161	-0.00276125	-0.00349761
643	-0.00128733	-0.00412569	0.00253287	0.000317965
644	-0.0045162	-0.00412569	0.0035917	0.00413354
645	-0.00343991	-0.00606495	0.00253287	-0.00254372
646	0.000865	-0.000247161	-0.000643599	-0.00063593
647	0.000865	-0.000247161	0.00147405	-0.00158983
648	-0.00343991	-0.000247161	0.000415225	-0.00349761
649	0.00194155	0.0016921	0.00147405	-0.00158983
650	0.00301784	0.00363137	-0.00699654	-0.00349761
