# Supplementary material for: A turquoise fluorescence lifetime-based biosensor for quantitative imaging of intracellular calcium
Source: Nat Commun. 2021 Dec 9;12:7159. doi: 10.1038/s41467-021-27249-w (PMC8660884; doi:10.1038/s41467-021-27249-w)
Supplement: Supplementary file 10 — Source data [file 41467_2021_27249_MOESM10_ESM.zip › raw_data revision copy/figure4.xlsx]

## Sheet: figure4a
pH sensitivity in vitro of the intensity of Tq-Ca-FLITS, jGCaMP7c and RCaMP1h, in both tha calcium free and the calcium bound states.
Both measured data and plotted models are given
measured data
Tq-Ca-FLITS, calcium bound			Tq-Ca-FLITS, calcium free			jGCaMP7c, calcium bound			jGCaMP7c, calcium free			RCaMP1h, calcium bound			RCaMP1h, calcium free
pH	repeat	intensity	pH	repeat	intensity	pH	repeat	intensity	pH	repeat	intensity	pH	repeat	intensity	pH	repeat	intensity
2.75	1	-49.1667	2.83	1	-79.8333	2.75	1	-65	2.83	1	-29.886	2.79	1	652	2.88	1	939
2.75	2	29.8333	2.83	2	36.1667	2.75	2	100	2.83	2	21.3885	2.79	2	530	2.88	2	802
2.75	3	32.8333	2.83	3	85.1667	2.75	3	106	2.83	3	50.6468	2.79	3	655	2.88	3	811
3.27	1	-67.1667	3.31	1	-61.8333	3.27	1	-105	3.31	1	-58.2752	3.56	1	2147	3.61	1	2376
3.27	2	41.8333	3.31	2	5.16667	3.27	2	-1	3.31	2	1.11046	3.56	2	2318	3.61	2	2480
3.27	3	11.8333	3.31	3	15.1667	3.27	3	11	3.31	3	19.6504	3.56	3	2105	3.61	3	2508
3.76	1	1674.83	3.78	1	1418.17	3.76	1	-114	3.78	1	-37.9972	3.98	1	1784	4.01	1	2434
3.76	2	1885.83	3.78	2	1769.17	3.76	2	118	3.78	2	17.0432	3.98	2	1696	4.01	2	2016
3.76	3	1949.83	3.78	3	1824.17	3.76	3	109	3.78	3	25.7338	3.98	3	2187	4.01	3	2407
4.25	1	1873.83	4.25	1	2111.17	4.25	1	-126	4.25	1	-38.8662	4.51	1	1278	4.53	1	2331
4.25	2	2288.83	4.25	2	2557.17	4.25	2	-26	4.25	2	1.97952	4.51	2	1195	4.53	2	2361
4.25	3	2327.83	4.25	3	2636.17	4.25	3	-7	4.25	3	27.4719	4.51	3	1043	4.53	3	2129
4.79	1	2730.83	4.8	1	2923.17	4.79	1	17	4.8	1	5.45576	5.19	1	1418	5.2	1	2221
4.79	2	3163.83	4.8	2	3460.17	4.79	2	118	4.8	2	55.8611	5.19	2	1183	5.2	2	2053
4.79	3	3322.83	4.8	3	3521.17	4.79	3	182	4.8	3	64.5517	5.19	3	1494	5.2	3	2102
5.36	1	4518.83	5.36	1	3771.17	5.36	1	353	5.36	1	40.7975	5.49	1	2309	5.56	1	1778
5.36	2	5309.83	5.36	2	4144.17	5.36	2	469	5.36	2	93.81	5.49	2	2401	5.56	2	1931
5.36	3	5443.83	5.36	3	4550.17	5.36	3	499	5.36	3	85.1194	5.49	3	2059	5.56	3	1916
5.75	1	7250.83	5.75	1	4409.17	5.75	1	1180	5.75	1	92.0719	5.83	1	3029	5.83	1	2657
5.75	2	7897.83	5.75	2	5187.17	5.75	2	1455	5.75	2	181.295	5.83	2	2688	5.83	2	2541
5.75	3	8141.83	5.75	3	5264.17	5.75	3	1537	5.75	3	183.902	5.83	3	2901	5.83	3	2596
6.32	1	15435.8	6.35	1	4629.17	6.32	1	16976	6.35	1	115.826	6.37	1	44995	6.41	1	2755
6.32	2	17684.8	6.35	2	5310.17	6.32	2	18697	6.35	2	198.097	6.37	2	51132	6.41	2	2935
6.32	3	17519.8	6.35	3	5465.17	6.32	3	18408	6.35	3	188.537	6.37	3	40762	6.41	3	2868
6.83	1	15331.8	6.86	1	4125.17	6.83	1	33175	6.86	1	174.343	6.89	1	38846	6.91	1	3957
6.83	2	18291.8	6.86	2	5273.17	6.83	2	36789	6.86	2	209.684	6.89	2	46051	6.91	2	4296
6.83	3	17928.8	6.86	3	5493.17	6.83	3	36633	6.86	3	242.419	6.89	3	40430	6.91	3	4131
7.39	1	16534.8	7.41	1	4849.17	7.39	1	52963	7.41	1	498.791	7.39	1	53824	7.42	1	5920
7.39	2	19283.8	7.41	2	5328.17	7.39	2	58124	7.41	2	469.533	7.39	2	55274	7.42	2	5706
7.39	3	19103.8	7.41	3	5499.17	7.39	3	58570	7.41	3	503.137	7.39	3	50968	7.42	3	5984
7.83	1	15615.8	7.88	1	4415.17	7.83	1	57169	7.88	1	993.865	7.89	1	52417	7.88	1	7650
7.83	2	17824.8	7.88	2	5090.17	7.83	2	64380	7.88	2	913.332	7.89	2	50998	7.88	2	7885
7.83	3	17510.8	7.88	3	5096.17	7.83	3	63169	7.88	3	915.939	7.89	3	49494	7.88	3	7198
8.33	1	16717.8	8.33	1	4870.17	8.33	1	65915	8.33	1	1703.89	8.16	1	55881	8.21	1	8663
8.33	2	18941.8	8.33	2	5419.17	8.33	2	73524	8.33	2	1747.05	8.16	2	49085	8.21	2	8160
8.33	3	19384.8	8.33	3	5398.17	8.33	3	73743	8.33	3	1767.33	8.16	3	52481	8.21	3	8492
8.83	1	16488.8	8.94	1	4470.17	8.83	1	63419	8.94	1	2820.34	8.8	1	50122	8.91	1	8553
8.83	2	17162.8	8.94	2	4827.17	8.83	2	70490	8.94	2	2829.32	8.8	2	57331	8.91	2	8590
8.83	3	18502.8	8.94	3	5001.17	8.83	3	70234	8.94	3	2746.18	8.8	3	46072	8.91	3	8373
9.43	1	17101.8	9.53	1	4852.17	9.43	1	68732	9.53	1	4284.41	9.19	1	51718	9.34	1	8587
9.43	2	18371.8	9.53	2	5236.17	9.43	2	75147	9.53	2	3640.73	9.19	2	48337	9.34	2	9331
9.43	3	19280.8	9.53	3	5404.17	9.43	3	75516	9.53	3	4078.44	9.19	3	54792	9.34	3	8965
9.83	1	15471.8	10.04	1	4339.17	9.83	1	63477	10.04	1	4987.19	9.67	1	49866	9.91	1	9063
9.83	2	17419.8	10.04	2	4742.17	9.83	2	70164	10.04	2	4894.49	9.67	2	55316	9.91	2	9521
9.83	3	17419.8	10.04	3	4989.17	9.83	3	70884	10.04	3	5121.6	9.67	3	49616	9.91	3	9695
plotted models
	Tq-Ca-FLITS		jGCaMP7c		RCaMP1h
pH	EGTA model	Ca model	EGTA model	Ca model	EGTA model	Ca model
2.7	183.148	241.015	10.216	2.90655	1546.9	1970.84
2.8	221.46	281.49	10.3486	3.71338	1546.9	1970.94
2.9	267.342	328.406	10.5008	4.74416	1546.9	1971.07
3	322.092	382.659	10.6755	6.06105	1546.9	1971.22
3.1	387.14	445.227	10.8762	7.74345	1546.9	1971.41
3.2	464.026	517.158	11.1067	9.89277	1546.9	1971.65
3.3	554.352	599.558	11.3713	12.6386	1546.9	1971.94
3.4	659.713	693.562	11.6751	16.1463	1546.9	1972.3
3.5	781.59	800.302	12.024	20.6273	1546.9	1972.74
3.6	921.22	920.859	12.4245	26.3514	1546.9	1973.29
3.7	1079.44	1056.2	12.8845	33.6631	1546.9	1973.97
3.8	1256.48	1207.13	13.4126	43.0025	1546.9	1974.8
3.9	1451.86	1374.16	14.0189	54.9308	1546.9	1975.83
4	1664.17	1557.5	14.715	70.1647	1546.9	1977.1
4.1	1891.04	1756.89	15.5141	89.6179	1546.9	1978.67
4.2	2129.2	1971.6	16.4316	114.456	1546.9	1980.61
4.3	2374.55	2200.35	17.4849	146.163	1546.9	1983
4.4	2622.48	2441.32	18.6939	186.631	1546.9	1985.94
4.5	2868.19	2692.13	20.0818	238.264	1546.9	1989.58
4.6	3107.02	2950	21.6748	304.121	1546.9	1994.07
4.7	3334.85	3211.83	23.5031	388.079	1546.91	1999.6
4.8	3548.33	3474.45	25.6013	495.05	1546.93	2006.42
4.9	3745.01	3734.94	28.009	631.241	1546.99	2014.82
5	3923.44	3991.12	30.7716	804.466	1547.16	2025.16
5.1	4083.05	4242.47	33.9411	1024.53	1547.64	2037.89
5.2	4224.03	4492.01	37.5768	1303.65	1549	2053.55
5.3	4347.18	4750.18	41.7467	1656.99	1552.9	2072.79
5.4	4453.71	5043.18	46.5284	2103.18	1564	2096.4
5.5	4545.09	5429.72	52.0104	2664.83	1595.56	2125.34
5.6	4622.91	6029.02	58.2938	3369.05	1685.24	2160.74
5.7	4688.78	7043.89	65.4939	4247.63	1938.83	2203.97
5.8	4744.24	8695.78	73.7417	5337	2646.77	2256.61
5.9	4790.73	10950	83.1863	6677.42	4554.13	2320.52
6	4829.56	13280.1	93.9968	8311.28	9236.98	2397.81
6.1	4861.89	15071.4	106.365	10280.1	18515.3	2490.87
6.2	4888.74	16167.3	120.507	12620	30989.1	2602.3
6.3	4911	16758.6	136.669	15355.8	41233.5	2734.85
6.4	4929.4	17067	155.124	18493.8	46757.3	2891.29
6.5	4944.61	17233.6	176.182	22015.1	49080.5	3074.24
6.6	4957.16	17331.3	200.188	25870.7	49954	3285.91
6.7	4967.5	17395	227.524	29980.3	50268.4	3527.76
6.8	4976.02	17440.7	258.617	34237.3	50379.7	3800.22
6.9	4983.02	17476	293.933	38518.1	50418.9	4102.29
7	4988.79	17504.6	333.985	42696.7	50432.7	4431.3
7.1	4993.53	17528.3	379.328	46658.6	50437.6	4782.82
7.2	4997.43	17548.3	430.559	50312.8	50439.3	5150.74
7.3	5000.63	17565.2	488.313	53598.3	50439.9	5527.63
7.4	5003.26	17579.6	553.255	56485.5	50440.1	5905.29
7.5	5005.42	17591.9	626.073	58971.9	50440.2	6275.45
7.6	5007.19	17602.4	707.461	61076.2	50440.2	6630.48
7.7	5008.64	17611.3	798.105	62831	50440.2	6964.02
7.8	5009.84	17618.9	898.657	64276.6	50440.2	7271.28
7.9	5010.82	17625.4	1009.71	65455.2	50440.2	7549.3
8	5011.63	17630.9	1131.76	66408.4	50440.2	7796.79
8.1	5012.29	17635.6	1265.19	67174.1	50440.2	8013.92
8.2	5012.83	17639.7	1410.22	67785.8	50440.2	8202
8.3	5013.27	17643.1	1566.83	68272.4	50440.2	8363.12
8.4	5013.64	17646	1734.82	68658.2	50440.2	8499.85
8.5	5013.94	17648.5	1913.69	68963.2	50440.2	8614.95
8.6	5014.18	17650.6	2102.65	69203.8	50440.2	8711.18
8.7	5014.38	17652.4	2300.64	69393.4	50440.2	8791.19
8.8	5014.55	17653.9	2506.3	69542.4	50440.2	8857.39
8.9	5014.69	17655.2	2718.02	69659.6	50440.2	8911.96
9	5014.8	17656.3	2933.96	69751.5	50440.2	8956.78
9.1	5014.89	17657.2	3152.14	69823.7	50440.2	8993.52
9.2	5014.96	17658	3370.5	69880.2	50440.2	9023.55
9.3	5015.03	17658.7	3586.96	69924.6	50440.2	9048.06
9.4	5015.08	17659.3	3799.51	69959.3	50440.2	9068.04
9.5	5015.12	17659.8	4006.3	69986.6	50440.2	9084.31
9.6	5015.15	17660.2	4205.68	70007.9	50440.2	9097.53
9.7	5015.18	17660.6	4396.24	70024.6	50440.2	9108.28
9.8	5015.2	17660.9	4576.86	70037.7	50440.2	9117.01
9.9	5015.22	17661.1	4746.72	70047.9	50440.2	9124.09
10	5015.24	17661.4	4905.26	70055.9	50440.2	9129.84
10.1	5015.25	17661.5	5052.24	70062.2	50440.2	9134.5
10.2	5015.26	17661.7	5187.6	70067.1	50440.2	9138.28

## Sheet: figure4b
Dynamic range in vitro of Tq-Ca-FLITS, jGCaMP7c and RCaMP1h for pH 2.7 till 10.2
	Tq-Ca-FLITS	jGCaMP7c	RCaMP1h
pH	dynamic range	dynamic range	dynamic range
2.7	1.31595	0.284509	0.784891
2.8	1.27107	0.35883	0.784851
2.9	1.22841	0.451792	0.784801
3	1.18804	0.567752	0.784739
3.1	1.15004	0.711961	0.784663
3.2	1.1145	0.890706	0.784569
3.3	1.08155	1.11145	0.784454
3.4	1.05131	1.38297	0.784311
3.5	1.02394	1.71551	0.784135
3.6	0.999608	2.12091	0.783917
3.7	0.978478	2.61269	0.783649
3.8	0.960719	3.20614	0.783317
3.9	0.946485	3.91835	0.782909
4	0.935902	4.76826	0.782406
4.1	0.929057	5.77653	0.781785
4.2	0.925983	6.96558	0.781021
4.3	0.926641	8.3594	0.78008
4.4	0.930919	9.98348	0.778922
4.5	0.938618	11.8647	0.777498
4.6	0.949462	14.0311	0.775751
4.7	0.96311	16.5118	0.773608
4.8	0.979181	19.337	0.77099
4.9	0.997312	22.5371	0.767805
5	1.01725	26.1431	0.763966
5.1	1.03905	30.1854	0.759429
5.2	1.06344	34.6929	0.754305
5.3	1.0927	39.6916	0.749184
5.4	1.13235	45.2021	0.746039
5.5	1.19463	51.2366	0.750734
5.6	1.30416	57.7942	0.779936
5.7	1.50229	64.8553	0.8797
5.8	1.83291	72.3742	1.1729
5.9	2.28566	80.2707	1.96255
6	2.74976	88.4209	3.85225
6.1	3.0999	96.6494	7.43326
6.2	3.30704	104.724	11.9083
6.3	3.41246	112.358	15.0771
6.4	3.46228	119.219	16.1718
6.5	3.48532	124.956	15.9651
6.6	3.49623	129.232	15.2025
6.7	3.50177	131.768	14.2494
6.8	3.50496	132.386	13.257
6.9	3.50712	131.044	12.2904
7	3.50879	127.84	11.381
7.1	3.5102	123.003	10.5456
7.2	3.51146	116.854	9.79263
7.3	3.5126	109.762	9.12504
7.4	3.51363	102.097	8.54151
7.5	3.51457	94.1933	8.0377
7.6	3.51542	86.3315	7.60732
7.7	3.51618	78.7253	7.24298
7.8	3.51686	71.5252	6.9369
7.9	3.51747	64.8259	6.68144
8	3.51801	58.6769	6.46936
8.1	3.51848	53.0938	6.29408
8.2	3.5189	48.0677	6.14975
8.3	3.51927	43.5735	6.03126
8.4	3.5196	39.5765	5.93424
8.5	3.51988	36.0368	5.85496
8.6	3.52013	32.9126	5.79028
8.7	3.52035	30.1626	5.73759
8.8	3.52053	27.747	5.6947
8.9	3.5207	25.6288	5.65983
9	3.52084	23.7739	5.63151
9.1	3.52096	22.1512	5.60851
9.2	3.52107	20.7329	5.58984
9.3	3.52116	19.4941	5.57469
9.4	3.52124	18.4127	5.56241
9.5	3.52131	17.4691	5.55245
9.6	3.52137	16.646	5.54438
9.7	3.52143	15.9283	5.53784
9.8	3.52147	15.3025	5.53254
9.9	3.52151	14.7571	5.52824
10	3.52154	14.2818	5.52476
10.1	3.52157	13.8676	5.52194
10.2	3.52159	13.5066	5.51966
