# Supplementary material for: A turquoise fluorescence lifetime-based biosensor for quantitative imaging of intracellular calcium
Source: Nat Commun. 2021 Dec 9;12:7159. doi: 10.1038/s41467-021-27249-w (PMC8660884; doi:10.1038/s41467-021-27249-w)
Supplement: Supplementary file 10 — Source data [file 41467_2021_27249_MOESM10_ESM.zip › raw_data revision copy/figureS7.xlsx]

## Sheet: figureS7
Fold change in intensity of periplasmic isolate of bacteria expressing sensor variants
Construct	repeat	dF/F0
cp150	1	2.25957
cp150	2	2.20172
cp150	3	1.81333
cp150	4	1.82074
cp150	5	1.84802
cp150	6	1.80576
cp150	7	2.69641
cp150	8	2.70617
cp150	9	2.39056
cp150	10	2.34298
cp150	11	2.00762
cp150	12	2.06434
cp150	13	2.66691
cp150	14	2.61396
cp150_F146Y	1	1.2849
cp150_F146Y	2	1.88628
cp150_F146Y	3	2.58356
cp150_F146Y	4	2.60054
cp150_F146N	1	1.83254
cp150_F146N	2	1.78484
cpV150A_F146Y	1	1.73998
cpV150A_F146Y	2	1.75773
cpV150E	1	1.53261
cpV150E	2	1.57968
cpV150E	3	1.58524
cpV150E	4	1.94787
cpV150W	1	1.59343
cpV150W	2	1.7151
cp150_F146L	1	1.77673
cp150_F146L	2	1.78632
cp150_F146L	3	1.41351
cp150_F146L	4	1.4857
cp150_F146V	1	1.51663
cp150_F146V	2	1.51226
cp150_F146V	3	1.55297
cp150_F146V	4	1.61299
cp150_F146V	5	1.7288
cp150_F146V	6	1.74645
cpV150L_F146S	1	1.60645
cpV150L_F146S	2	1.6129
cpV150F_F146H	1	1.50871
cpV150F_F146H	2	1.49921
cp150_F146M	1	1.5188
cp150_F146M	2	1.51942
cp150_F146M	3	1.43304
cp150_F146M	4	1.48311
cpV150W_F146C	1	1.44112
cpV150F_F146P	1	1.41613
cpV150F_F146P	2	1.44911
cpV150A_F146V	1	1.44378
cpV150A_F146V	2	1.30949
cp150_F146I	1	1.38353
cp150_F146I	2	1.38247
cp150_F146I	3	1.35526
cp150_F146I	4	1.38011
cpV150Q	1	1.35405
cpV150Q	2	1.35887
cpV150E_F146I	1	1.28946
cpV150E_F146I	2	1.34825
cpV150S_F146V	1	1.30486
cpV150S_F146V	2	1.2649
cpV150S	1	1.37893
cpV150S	2	1.19082
cpV150L_F146P	1	1.28439
cpV150L_F146P	2	1.2764
cpV150A_F146Q	1	1.20237
cpV150A_F146Q	2	1.27442
cpV150E_F146T	1	1.17029
cpV150E_F146T	2	1.2349
cpV150L_F146E	1	1.23141
cpV150L_F146E	2	1.15667
cpV150M_F146D	1	1.19097
cpV150M_F146D	2	1.13697
cpV150D_F146S	1	1.15187
cpV150D_F146S	2	1.08896
cpV150P_F146E	1	1.09178
cpV150P_F146E	2	0.966121
cpV150P_F146E	3	1.01694
cpV150P_F146E	4	1.0088
cpV150P	1	1.00413
cpV150P	2	1.01846
cpV150T_F146T	1	1.11233
cpV150T_F146T	2	0.876515
