# Supplementary material for: A turquoise fluorescence lifetime-based biosensor for quantitative imaging of intracellular calcium
Source: Nat Commun. 2021 Dec 9;12:7159. doi: 10.1038/s41467-021-27249-w (PMC8660884; doi:10.1038/s41467-021-27249-w)
Supplement: Supplementary file 10 — Source data [file 41467_2021_27249_MOESM10_ESM.zip › raw_data revision copy/figureS6.xlsx]

## Sheet: figureS6
Modulation lifetime of individual colonies expressing Tq-Ca-FLITS.0 under various conditions
no addition	1x 100mM Calcium	2x 100mM Calcium	1x 200mM EDTA	2x 200mM EDTA	3x 200mM EDTA
2.672	2.854	2.834	2.565	2.376	1.999
2.728	2.82	2.826	2.526	2.329	2.219
2.717	2.823	2.848	2.453	2.198	2.18
2.718			2.437	2.307	2.272
2.705			2.508	2.334	2.074
2.624			2.618	2.236
2.75			2.55	2.31
2.685			2.411	2.34
2.693			2.496	2.39
2.691				2.466
2.675
2.75
2.735
2.694
