# Supplementary material for: A turquoise fluorescence lifetime-based biosensor for quantitative imaging of intracellular calcium
Source: Nat Commun. 2021 Dec 9;12:7159. doi: 10.1038/s41467-021-27249-w (PMC8660884; doi:10.1038/s41467-021-27249-w)
Supplement: Supplementary file 10 — Source data [file 41467_2021_27249_MOESM10_ESM.zip › raw_data revision copy/figure5.xlsx]

## Sheet: figure5b
Two regions in one HUVEC respond differently to 1 uM histamine
The calcium concentration is measured with the new probe Tq-Ca-FLITS
	Calcium (uM)
Time (min)	Region 1	Region 2
0	0.0558347	0.0519398
0.333333	0.0514086	0.0538816
0.666667	0.0485408	0.0472166
1	0.0500837	0.0568539
1.33333	0.05695	0.0584019
1.66667	0.0535825	0.0552761
2	0.0544426	0.0580647
2.33333	0.0583127	0.0607892
2.66667	0.0662115	0.0712248
3	0.0753964	0.0708886
3.33333	0.0743861	0.0557198
3.66667	1.27042	0.692067
4	1.41871	0.45385
4.33333	0.511505	0.164441
4.66667	0.266333	0.0831779
5	0.165046	0.0593044
5.33333	0.112749	0.0629305
5.66667	0.0767114	0.0582538
6	0.0601066	0.0589612
6.33333	0.0556942	0.0579792
6.66667	0.0664869	0.0577815
7	0.109101	0.0581938
7.33333	0.226297	0.0591825
7.66667	0.264168	0.059373
8	0.213655	0.0560753
8.33333	0.166882	0.0590633
8.66667	0.110496	0.059558
9	0.0736457	0.0612072
9.33333	0.0572872	0.0626539
9.66667	0.0564601	0.060989
10	0.0550123	0.0586826
10.3333	0.0535562	0.062274
10.6667	0.060365	0.0630092
11	0.0661598	0.0627312
11.3333	0.0779309	0.0674383
11.6667	0.119285	0.0674657
12	0.144139	0.0673271
12.3333	0.15946	0.0632101
12.6667	0.114017	0.0691922
13	0.0849061	0.0615653
13.3333	0.0666722	0.0579736
13.6667	0.0627806	0.0569113
14	0.0628365	0.057789
14.3333	0.0597831	0.0525741
14.6667	0.0530823	0.0534702
15	0.0644814	0.0554346
15.3333	0.0610846	0.0574291
15.6667	0.0692711	0.0546578
16	0.0786077	0.055138
16.3333	0.0823796	0.0629517
16.6667	0.0955413	0.0587757
17	0.103446	0.0573683
17.3333	0.0997846	0.0613077
17.6667	0.0788486	0.0592755
18	0.0696424	0.0591328
18.3333	0.0632192	0.0589192
18.6667	0.058886	0.0592313
19	0.0565344	0.0567006
19.3333	0.0562974	0.0624348
19.6667	0.0552887	0.0589325
20	0.057823	0.0566342
20.3333	0.0606622	0.0570759
20.6667	0.0655627	0.0591581
21	0.0696217	0.0616512
21.3333	0.0693589	0.0589652
21.6667	0.0661988	0.0576445
22	0.0640547	0.0604488
22.3333	0.063538	0.0577164
22.6667	0.0701914	0.0563585
23	0.0650692	0.0611665

## Sheet: figure5d
Timelapse of transendothelial migration of a neutrophil through a HUVEC monolayer
The calcium concentration in the HUVEC is measured with the new probe Tq-Ca-FLITS
Neutrophil				HUVEC
Time (min)	F/F0	state		Time (min)	F/F0	Calcium (uM)
0.17635	NA	before		0	1	0.0487627
0.4035	NA	before		0.227583	0.977664	0.0355889
0.629733	NA	before		0.45485	0.995803	0.0516774
0.858783	NA	before		0.682117	0.998383	0.0512097
1.08518	NA	before		0.910383	1.00405	0.0402405
1.31447	NA	before		1.13795	0.995936	0.0354907
1.54067	NA	before		1.36533	0.999963	0.0354938
1.76937	NA	before		1.5926	0.996478	0.0403512
1.98818	NA	before		1.81983	0.980597	0.033479
2.21537	NA	before		2.0395	0.96501	0.0399981
2.44287	NA	before		2.26677	0.970011	0.0435788
2.67868	NA	before		2.49475	0.9711	0.0409061
2.9061	NA	before		2.7299	0.971568	0.0439727
3.12478	NA	before		2.95733	0.968421	0.0398102
3.35367	NA	before		3.1777	0.96504	0.0394109
3.5808	NA	before		3.40432	0.975488	0.0447314
3.79963	NA	before		3.63227	0.973825	0.0363933
4.02748	NA	before		3.8516	0.962085	0.0332956
4.25438	0.947183	crawling		4.07862	NA	NA
4.47467	0.971073	crawling		4.30663	0.89328	0.0364135
4.69303	1	crawling		4.52527	0.916088	0.0459376
4.91287	0.894702	crawling		4.74465	0.975626	0.041717
5.13155	0.862178	diapedesis		4.96512	1.00083	0.0361251
5.36023	0.61645	post-diapedesis		5.18432	1.06398	0.0458537
5.57832	0.630697	post-diapedesis		5.40945	1.12676	0.041311
5.79707	0.492928	post-diapedesis		5.62985	1.1468	0.0288726
6.01648	0.506784	post-diapedesis		5.84858	1.13462	0.0492577
6.24377	0.695913	post-diapedesis		6.06838	1.04762	0.03151
6.4641	0.526558	post-diapedesis		6.2955	1.101	0.0346908
6.69092	0.499011	post-diapedesis		6.51628	1.17107	0.0491966
6.91908	0.464071	post-diapedesis		6.7424	1.34079	0.0364381
7.14562	0.521234	post-diapedesis		6.97013	1.49248	0.0345984
7.36452	0.512117	post-diapedesis		7.19777	1.58599	0.032972
7.5925	0.555149	post-diapedesis		7.41692	1.62743	0.0309906
7.81985	0.495255	post-diapedesis		7.64462	1.61431	0.0361291
8.04738	0.540316	post-diapedesis		7.8717	1.60975	0.0352611
8.27525	0.526673	post-diapedesis		8.09988	1.57518	0.038188
8.49412	0.473414	post-diapedesis		8.32643	1.54676	0.0386447
8.714	0.476734	post-diapedesis		8.5457	1.48523	0.0411692
8.94052	0.446752	post-diapedesis		8.76498	1.40343	0.0398818
9.16793	0.478252	post-diapedesis		8.99253	1.39649	0.0307545
9.38727	0.390721	post-diapedesis		9.2202	1.35282	0.035319
9.61513	0.443089	post-diapedesis		9.44038	1.32859	0.0352788
9.83425	0.419093	post-diapedesis		9.66738	1.37001	0.0354106
10.0541	0.465247	post-diapedesis		9.88662	1.3886	0.0382405
10.2814	0.454244	post-diapedesis		10.106	1.46009	0.0336109
10.5087	0.424641	post-diapedesis		10.3331	1.44592	0.0338342
10.7281	0.444657	post-diapedesis		10.5603	1.34443	0.0350692
10.9569	0.369613	post-diapedesis		10.7804	1.25165	0.0297955
11.1837	0.432325	post-diapedesis		11.0083	1.08135	0.029037
11.4023	0.464463	post-diapedesis		11.235	1.06595	0.0376226
11.6295	0.433925	post-diapedesis		11.4555	1.06147	0.0207068
11.8495	0.419348	post-diapedesis		11.6823	1.02847	0.0253825
12.0784	0.342874	post-diapedesis		11.9014	0.962096	0.023848
12.2962	0.395713	post-diapedesis		12.1292	0.92886	0.0303121

## Sheet: figure5e
Calcium concentration in HUVEC at different stages of TEM
Experimental day: the experiment was performed on two different days
Replicate no.: the experiment was repeated 7 times
Neutrophil no.: 16 neutrophil in total showed TEM
Batch no. neutrophils: four batches of neutrophils isolated from blood of donors were used
The calcium concentration in the HUVEC is measured with the new probe Tq-Ca-FLITS
Experimental day	Replicate no.	Neutrophil no.	Batch no. neutrophils	Stage	dF/F0	Calcium (uM)
1	1	1	1	before	0.00921634	0.0487627
1	1	1	1	before	-0.014197	0.0353471
1	1	1	1	before	0.00498068	0.0516774
1	1	1	1	before	0.0075848	0.0512097
1	1	1	1	before	0.0133003	0.0402406
1	1	1	1	before	0.00511526	0.0354907
1	1	1	1	before	0.00917883	0.0354938
1	1	1	1	before	0.00566139	0.0403513
1	1	1	1	before	-0.010366	0.0334791
1	1	1	1	before	-0.0260959	0.0399981
1	1	1	1	before	-0.0210493	0.0435788
1	1	1	1	before	-0.0199496	0.0409062
1	1	1	1	before	-0.0194775	0.0439727
1	1	1	1	before	-0.0226541	0.0398102
1	1	1	1	before	-0.0260661	0.0394109
1	1	1	1	before	-0.015522	0.0447314
1	1	1	1	before	-0.0171996	0.0363933
1	1	1	1	before	-0.0290484	0.0332956
1	1	1	1	crawling	-0.0549301	0.0364135
1	1	1	1	crawling	-0.0595846	0.0459376
1	1	1	1	crawling	-0.0877267	0.041717
1	1	1	1	diapedesis	-0.0714167	0.0361251
1	1	1	1	post-diapedesis	-0.092277	0.0458537
1	1	1	1	post-diapedesis	-0.0785155	0.041311
1	1	1	1	post-diapedesis	-0.0285116	0.0288726
1	1	1	1	post-diapedesis	-0.0075059	0.0492577
1	1	1	1	post-diapedesis	0.0247936	0.0315101
1	1	1	1	post-diapedesis	0.0790476	0.0346908
1	1	1	1	post-diapedesis	0.128646	0.0491966
1	1	1	1	post-diapedesis	0.206857	0.0364381
1	1	1	1	post-diapedesis	0.307546	0.0345984
1	1	1	1	post-diapedesis	0.370611	0.032972
1	1	1	1	post-diapedesis	0.41152	0.0309907
1	1	1	1	post-diapedesis	0.406548	0.0361291
1	1	1	1	post-diapedesis	0.42474	0.0352612
1	1	1	1	post-diapedesis	0.394515	0.038188
1	1	1	1	post-diapedesis	0.375763	0.0386447
1	1	1	1	post-diapedesis	0.35185	0.0411692
1	1	1	1	post-diapedesis	0.278031	0.0398818
1	1	1	1	post-diapedesis	0.285012	0.0307546
1	1	1	1	post-diapedesis	0.238887	0.035319
1	1	1	1	post-diapedesis	0.221705	0.0352789
1	1	1	1	post-diapedesis	0.235867	0.0354106
1	1	1	1	post-diapedesis	0.259262	0.0382405
1	1	1	1	post-diapedesis	0.280094	0.0336109
1	1	1	1	post-diapedesis	0.271035	0.0338342
1	1	1	1	post-diapedesis	0.233967	0.0350692
1	1	1	1	post-diapedesis	0.173866	0.0297955
1	1	1	1	post-diapedesis	0.0620235	0.029037
1	1	1	1	post-diapedesis	0.0123121	0.0376226
1	1	1	1	post-diapedesis	0.0113487	0.0207068
1	1	1	1	post-diapedesis	-0.00525172	0.0253825
1	1	1	1	post-diapedesis	-0.0262318	0.023848
1	1	1	1	post-diapedesis	NA	0.0303122
1	2	2	1	before	-0.009274	0.0207068
1	2	2	1	before	0.00482907	0.0239031
1	2	2	1	before	0.00444494	0.0207068
1	2	2	1	before	-0.00232281	0.0207068
1	2	2	1	before	0.0013712	0.0207068
1	2	2	1	before	-0.0351771	0.0207068
1	2	2	1	before	-0.0358021	0.0207068
1	2	2	1	before	-0.0336595	0.0207068
1	2	2	1	before	-0.0402632	0.0243029
1	2	2	1	before	-0.0424023	0.0207068
1	2	2	1	before	-0.0452872	0.0207068
1	2	2	1	before	-0.0478963	0.0207068
1	2	2	1	before	-0.0514697	0.0207068
1	2	2	1	before	-0.036803	0.0207068
1	2	2	1	before	-0.0340879	0.0207068
1	2	2	1	before	-0.0421628	0.0207068
1	2	2	1	before	-0.0424071	0.0241298
1	2	2	1	before	-0.0346046	0.0207068
1	2	2	1	before	-0.0366312	0.0221351
1	2	2	1	before	-0.0309102	0.0207068
1	2	2	1	crawling	-0.0419492	0.0207068
1	2	2	1	crawling	-0.0316393	0.0207068
1	2	2	1	crawling	-0.0460729	0.0207068
1	2	2	1	crawling	0.0032829	0.0207068
1	2	2	1	diapedesis	-0.0112169	0.0207068
1	2	2	1	post-diapedesis	0.0265844	0.0207068
1	2	2	1	post-diapedesis	0.0582609	0.0207068
1	2	2	1	post-diapedesis	0.0237391	0.0267218
1	2	2	1	post-diapedesis	0.0565877	0.0236786
1	2	2	1	post-diapedesis	0.0759951	0.0346927
1	2	2	1	post-diapedesis	0.118856	0.0207068
1	2	2	1	post-diapedesis	0.110499	0.0283222
1	3	3	2	crawling	NA	0.0207068
1	3	3	2	crawling	NA	0.0864264
1	3	3	2	diapedesis	-0.00374961	0.0207068
1	3	3	2	post-diapedesis	0.0558073	0.0207068
1	3	3	2	post-diapedesis	0.0928385	0.0255876
1	3	3	2	post-diapedesis	0.0588535	0.0207068
1	3	3	2	post-diapedesis	0.0171602	0.0383455
1	3	3	2	post-diapedesis	0.015426	0.0496089
1	3	3	2	post-diapedesis	0.00131128	0.0321534
1	3	3	2	post-diapedesis	0.0347687	0.0231822
1	3	3	2	post-diapedesis	0.0180803	0.0207068
1	3	3	2	post-diapedesis	0.0249372	0.0257326
1	3	3	2	post-diapedesis	0.0161211	0.0239121
1	3	3	2	post-diapedesis	0.01718	0.0207068
1	3	3	2	post-diapedesis	0.0458955	0.0268862
1	3	3	2	post-diapedesis	0.0838611	0.0207068
1	3	3	2	post-diapedesis	0.108349	0.0207068
1	3	3	2	post-diapedesis	0.238208	0.0296854
1	3	3	2	post-diapedesis	0.265575	0.038328
1	3	3	2	post-diapedesis	NA	0.0207068
1	3	3	2	post-diapedesis	0.236932	0.0207068
1	3	3	2	post-diapedesis	NA	0.0207068
1	3	3	2	post-diapedesis	NA	0.0209252
1	3	3	2	post-diapedesis	0.294785	0.0207068
1	3	3	2	post-diapedesis	NA	0.0368026
1	3	3	2	post-diapedesis	NA	0.0207068
1	3	3	2	post-diapedesis	NA	0.0568379
1	3	4	2	before	0.0095702	0.0419349
1	3	4	2	before	-0.00760182	0.021479
1	3	4	2	before	-0.00196838	0.0384029
1	3	4	2	before	-0.0451251	0.0370065
1	3	4	2	before	-0.0657294	0.0337808
1	3	4	2	before	-0.0911961	0.0337598
1	3	4	2	before	-0.101637	0.0207068
1	3	4	2	before	-0.0891249	0.0311943
1	3	4	2	before	-0.0952058	0.0324647
1	3	4	2	before	-0.111864	0.0270754
1	3	4	2	before	-0.11889	0.032294
1	3	4	2	crawling	-0.127114	0.0207068
1	3	4	2	crawling	-0.165101	0.0215518
1	3	4	2	crawling	-0.16852	0.0309471
1	3	4	2	crawling	-0.161793	0.0207068
1	3	4	2	crawling	-0.154315	0.0427746
1	3	4	2	crawling	-0.168363	0.0313849
1	3	4	2	crawling	-0.156025	0.0453016
1	3	4	2	crawling	-0.150702	0.0271045
1	3	4	2	crawling	-0.142362	0.0207068
1	3	4	2	crawling	-0.137163	0.0348538
1	3	4	2	crawling	-0.0516579	0.0394514
1	3	4	2	crawling	-0.00937602	0.0425272
1	3	4	2	crawling	-0.0123438	0.0310545
1	3	4	2	post-diapedesis	0.00438766	0.0283011
1	3	4	2	post-diapedesis	-0.00742774	0.048921
1	3	4	2	post-diapedesis	-0.0202152	0.0436012
1	3	4	2	post-diapedesis	-0.0127901	0.038279
1	3	4	2	post-diapedesis	0.0456523	0.0354376
1	3	4	2	post-diapedesis	0.0504747	0.0278294
1	3	4	2	post-diapedesis	0.0338016	0.0376075
1	3	4	2	post-diapedesis	-0.0141094	0.033517
1	3	4	2	post-diapedesis	0.0111115	0.0279353
1	3	4	2	post-diapedesis	0.0202771	0.0375728
1	3	4	2	post-diapedesis	0.0806385	0.0450564
1	3	4	2	post-diapedesis	0.0737416	0.0262797
1	3	4	2	post-diapedesis	0.126851	0.0291369
1	3	4	2	post-diapedesis	0.157277	0.0305786
1	3	4	2	post-diapedesis	0.136809	0.0330804
1	3	4	2	post-diapedesis	0.0870457	0.0448667
1	3	4	2	post-diapedesis	0.0653708	0.0312286
1	3	4	2	post-diapedesis	0.0213056	0.0207068
1	3	4	2	post-diapedesis	0.0574598	0.0236223
1	3	4	2	post-diapedesis	0.0849078	0.03057
1	3	4	2	post-diapedesis	0.0933205	0.0207068
1	3	4	2	post-diapedesis	0.0912195	0.0207068
1	3	4	2	post-diapedesis	0.0869154	0.0215613
1	4	5	2	before	0.00622198	0.0306367
1	4	5	2	before	0.00769465	0.0255335
1	4	5	2	before	-0.0139166	0.0223451
1	4	5	2	before	0.00602971	0.0357435
1	4	5	2	before	-0.0174104	0.021676
1	4	5	2	before	-0.0265591	0.0207068
1	4	5	2	before	-0.0273666	0.0230306
1	4	5	2	before	-0.038242	0.0207068
1	4	5	2	before	-0.0231902	0.0235994
1	4	5	2	before	-0.0083245	0.0207068
1	4	5	2	before	-0.0259086	0.0207068
1	4	5	2	before	-0.0137082	0.0207068
1	4	5	2	before	-0.0318885	0.0207068
1	4	5	2	before	-0.0551515	0.0207068
1	4	5	2	before	-0.066347	0.0207068
1	4	5	2	before	-0.0632946	0.0207068
1	4	5	2	before	-0.0748525	0.0207068
1	4	5	2	crawling	-0.0967296	0.0207068
1	4	5	2	crawling	-0.111508	0.0207068
1	4	5	2	crawling	-0.0839052	0.0207068
1	4	5	2	crawling	-0.0964969	0.0207068
1	4	5	2	crawling	-0.104791	0.0274718
1	4	5	2	crawling	-0.0883367	0.0387753
1	4	5	2	post-diapedesis	-0.0369783	0.0228742
1	4	5	2	post-diapedesis	0.034612	0.0207068
1	4	5	2	post-diapedesis	0.0384406	0.0221896
1	4	5	2	post-diapedesis	0.0520486	0.0207068
1	4	5	2	post-diapedesis	0.0349557	0.0207068
1	4	5	2	post-diapedesis	0.0290238	0.0207068
1	4	5	2	post-diapedesis	0.0333308	0.0207068
1	4	5	2	post-diapedesis	0.156235	0.0207068
1	4	5	2	post-diapedesis	0.263999	0.0207068
1	4	5	2	post-diapedesis	0.369895	0.0207068
1	4	5	2	post-diapedesis	0.424081	0.0296753
1	4	6	2	before	-0.0028156	0.0245907
1	4	6	2	before	0.000591021	0.0264397
1	4	6	2	before	0.00222458	0.0244753
1	4	6	2	before	0.0749812	0.0725266
1	4	6	2	before	0.00373255	0.036177
1	4	6	2	before	-0.0221589	0.0207068
1	4	6	2	before	-0.0404888	0.0207068
1	4	6	2	before	-0.0405723	0.0207068
1	4	6	2	before	-0.0346422	0.0207068
1	4	6	2	before	-0.0318495	0.0235932
1	4	6	2	before	-0.0340347	0.0207068
1	4	6	2	before	-0.030611	0.0207068
1	4	6	2	before	-0.022379	0.0207068
1	4	6	2	before	-0.0268306	0.0269074
1	4	6	2	before	-0.0359507	0.0207068
1	4	6	2	before	-0.036666	0.0207068
1	4	6	2	before	-0.0335214	0.0207068
1	4	6	2	before	-0.0370997	0.0207068
1	4	6	2	crawling	-0.0482005	0.0207068
1	4	6	2	crawling	-0.0513419	0.0207068
1	4	6	2	crawling	-0.0394103	0.0207068
1	4	6	2	crawling	0.0311647	0.0207068
1	4	6	2	crawling	-0.00944495	0.0207068
1	4	6	2	crawling	-0.0358786	0.0275832
1	4	6	2	diapedesis	-0.0244013	0.0207068
1	4	6	2	post-diapedesis	0.00404718	0.0207068
1	4	6	2	post-diapedesis	0.0394979	0.0279612
1	4	6	2	post-diapedesis	0.041828	0.0207068
1	4	6	2	post-diapedesis	0.0132017	0.0207068
1	4	6	2	post-diapedesis	-0.0133425	0.0207068
1	4	7	2	before	0.0105085	0.0323786
1	4	7	2	before	0.00357588	0.0433409
1	4	7	2	before	-0.0140844	0.0326592
1	4	7	2	before	-0.0155497	0.0366829
1	4	7	2	before	-0.0171693	0.0331459
1	4	7	2	before	-0.0135575	0.0410606
1	4	7	2	before	-0.0069746	0.0207068
1	4	7	2	before	0.041507	0.0280762
1	4	7	2	before	0.120788	0.0270782
1	4	7	2	before	0.162838	0.0310109
1	4	7	2	before	0.140075	0.0207068
1	4	7	2	before	0.0815163	0.0207068
1	4	7	2	before	0.086054	0.0337614
1	4	7	2	before	0.0865899	0.0384335
1	4	7	2	before	0.0787703	0.0227331
1	4	7	2	before	0.0409712	0.0207068
1	4	7	2	before	0.0211155	0.0207068
1	4	7	2	before	-0.0138436	0.0207068
1	4	7	2	before	0.00359731	0.0297261
1	4	7	2	before	-0.00517955	0.0258741
1	4	7	2	before	0.034048	0.0277936
1	4	7	2	crawling	-0.0232506	0.0207068
1	4	7	2	crawling	0.0673627	0.0207068
1	4	7	2	post-diapedesis	0.0566857	0.0340417
1	4	7	2	post-diapedesis	0.0323508	0.0297378
1	4	7	2	post-diapedesis	0.0311239	0.037253
1	4	7	2	post-diapedesis	0.0644354	0.0207068
1	4	7	2	post-diapedesis	-0.00244971	0.0207068
1	4	7	2	post-diapedesis	0.0345327	0.0222788
1	4	7	2	post-diapedesis	0.195552	0.0429553
1	4	7	2	post-diapedesis	0.353619	0.0207068
1	4	7	2	post-diapedesis	0.213787	0.0207068
1	4	7	2	post-diapedesis	0.348132	0.0207068
1	4	7	2	post-diapedesis	0.393832	0.0295401
1	4	7	2	post-diapedesis	0.374689	0.0339266
2	5	8	3	crawling	0	0.03836
2	5	8	3	crawling	-0.0233155	0.0462719
2	5	8	3	crawling	-0.0180956	0.046668
2	5	8	3	crawling	-0.0229041	0.0445682
2	5	8	3	crawling	-0.0217037	0.0367119
2	5	8	3	crawling	0.00472596	0.038302
2	5	8	3	crawling	0.00511882	0.0351502
2	5	8	3	diapedesis	-0.00149314	0.0376492
2	5	8	3	diapedesis	0.0144212	0.0408421
2	5	8	3	post-diapedesis	0.0200111	0.0412792
2	5	8	3	post-diapedesis	0.0175468	0.0388647
2	5	8	3	post-diapedesis	0.01825	0.045467
2	5	8	3	post-diapedesis	0.0203708	0.0377222
2	5	8	3	post-diapedesis	0.0280845	0.046232
2	5	8	3	post-diapedesis	0.0475595	0.0382641
2	5	8	3	post-diapedesis	0.0527095	0.0396657
2	5	8	3	post-diapedesis	0.0701154	0.0398813
2	5	8	3	post-diapedesis	0.0720409	0.044231
2	5	8	3	post-diapedesis	0.0833905	0.0477012
2	5	8	3	post-diapedesis	0.0876271	0.0396618
2	5	8	3	post-diapedesis	0.0558234	0.0408214
2	5	8	3	post-diapedesis	0.0595018	0.0378148
2	5	8	3	post-diapedesis	0.0657859	0.0393657
2	5	8	3	post-diapedesis	0.0936637	0.047578
2	5	8	3	post-diapedesis	0.111602	0.0466192
2	5	8	3	post-diapedesis	0.100875	0.0378544
2	5	8	3	post-diapedesis	0.0566969	0.0357231
2	5	8	3	post-diapedesis	0.0357102	0.0383074
2	5	8	3	post-diapedesis	0.0550036	0.0451702
2	5	8	3	post-diapedesis	0.0912641	0.0385138
2	5	8	3	post-diapedesis	0.0424003	0.0430838
2	5	8	3	post-diapedesis	0.0505523	0.0378555
2	5	8	3	post-diapedesis	0.0172225	0.0388603
2	5	8	3	post-diapedesis	0.016803	0.039807
2	5	8	3	post-diapedesis	0.0241907	0.0433868
2	5	8	3	post-diapedesis	0.00461489	0.0442586
2	5	9	3	before	0	0.0345563
2	5	9	3	crawling	0.0288231	0.0243816
2	5	9	3	crawling	0.00461725	0.0402907
2	5	9	3	crawling	-0.0212051	0.0432067
2	5	9	3	diapedesis	-0.0293622	0.0319307
2	5	9	3	diapedesis	0.0399852	0.0345661
2	5	9	3	post-diapedesis	0.0488461	0.0495681
2	5	9	3	post-diapedesis	0.0456896	0.0417639
2	5	9	3	post-diapedesis	-0.0267136	0.0321878
2	5	9	3	post-diapedesis	-0.0292912	0.0353569
2	5	9	3	post-diapedesis	-0.0170537	0.0308903
2	5	9	3	post-diapedesis	0.028463	0.0413408
2	5	9	3	post-diapedesis	0.020135	0.0353043
2	5	9	3	post-diapedesis	0.0241101	0.0360574
2	5	9	3	post-diapedesis	0.0899659	0.0245273
2	5	9	3	post-diapedesis	0.169527	0.0482815
2	5	9	3	post-diapedesis	0.154546	0.0671713
2	5	9	3	post-diapedesis	-0.000602155	0.0316632
2	5	9	3	post-diapedesis	0.050291	0.0457893
2	5	9	3	post-diapedesis	-0.0498323	0.0511188
2	5	9	3	post-diapedesis	-0.0625586	0.0381131
2	5	9	3	post-diapedesis	-0.0723193	0.048598
2	5	9	3	post-diapedesis	-0.0560441	0.0752496
2	5	9	3	post-diapedesis	0.0336625	0.0276487
2	5	9	3	post-diapedesis	0.0200176	0.033185
2	5	10	3	before	-0.00370426	0.0341211
2	5	10	3	before	0.00363194	0.0376416
2	5	10	3	before	7.23213e-05	0.0345367
2	5	10	3	crawling	0.0158273	0.0236036
2	5	10	3	crawling	0.00837678	0.0302908
2	5	10	3	crawling	0.019798	0.0404936
2	5	10	3	crawling	0.0167046	0.0392815
2	5	10	3	crawling	0.00463171	0.0394338
2	5	10	3	crawling	-0.018814	0.0227176
2	5	10	3	crawling	0.00876201	0.0405201
2	5	10	3	crawling	0.0253786	0.0326275
2	5	10	3	diapedesis	0.0418505	0.0362932
2	5	10	3	post-diapedesis	0.0299069	0.0229116
2	5	10	3	post-diapedesis	-0.0167544	0.0238025
2	5	10	3	post-diapedesis	0.0347085	0.0297111
2	5	10	3	post-diapedesis	0.0291951	0.0446613
2	5	10	3	post-diapedesis	0.0280802	0.0312639
2	5	10	3	post-diapedesis	0.0171624	0.0409889
2	5	10	3	post-diapedesis	0.0368313	0.0422913
2	5	10	3	post-diapedesis	0.05443	0.0361696
2	5	10	3	post-diapedesis	0.0456194	0.0397879
2	5	10	3	post-diapedesis	0.0517781	0.0531278
2	5	10	3	post-diapedesis	0.0946984	0.0418989
2	5	10	3	post-diapedesis	0.186515	0.0427538
2	5	10	3	post-diapedesis	0.190686	0.0501783
2	5	10	3	post-diapedesis	0.171212	0.0407628
2	5	10	3	post-diapedesis	0.189312	0.0381131
2	5	10	3	post-diapedesis	0.185762	0.0470156
2	5	10	3	post-diapedesis	0.202135	0.0364147
2	5	10	3	post-diapedesis	0.214333	0.0357675
2	5	10	3	post-diapedesis	0.194566	0.0351064
2	5	10	3	post-diapedesis	0.200263	0.0409295
2	5	10	3	post-diapedesis	0.204205	0.0263157
2	5	10	3	post-diapedesis	0.157239	0.0302577
2	5	10	3	post-diapedesis	0.156805	0.0478167
2	5	10	3	post-diapedesis	0.165887	0.0341931
2	5	10	3	post-diapedesis	0.191078	0.0440828
2	5	10	3	post-diapedesis	0.193782	0.0414151
2	5	10	3	post-diapedesis	0.182186	0.043582
2	5	10	3	post-diapedesis	0.176493	0.043789
2	5	10	3	post-diapedesis	0.116931	0.0590529
2	5	10	3	post-diapedesis	0.0967441	0.041152
2	5	10	3	post-diapedesis	0.115805	0.0469128
2	5	10	3	post-diapedesis	0.145248	0.0424581
2	5	10	3	post-diapedesis	0.12455	0.0492149
2	5	10	3	post-diapedesis	0.137197	0.0431499
2	5	10	3	post-diapedesis	0.136798	0.0578446
2	5	10	3	post-diapedesis	0.0693129	0.0452263
2	5	10	3	post-diapedesis	0.0611738	0.0487936
2	5	10	3	post-diapedesis	0.0706221	0.0376856
2	5	10	3	post-diapedesis	0.0774798	0.0250474
2	5	10	3	post-diapedesis	0.0674352	0.0307808
2	5	10	3	post-diapedesis	0.087515	0.0399909
2	5	10	3	post-diapedesis	0.0978634	0.0556551
2	5	10	3	post-diapedesis	0.105294	0.0480719
2	5	10	3	post-diapedesis	0.150319	0.0412028
2	5	11	3	before	0.00405867	0.0346534
2	5	11	3	before	-0.00444186	0.0288169
2	5	11	3	before	0.000383192	0.0364084
2	5	11	3	before	-0.00616986	0.0360263
2	5	11	3	before	-0.0181095	0.0371947
2	5	11	3	before	-0.0108251	0.0338875
2	5	11	3	before	-0.0195725	0.0348892
2	5	11	3	before	-0.0197092	0.039042
2	5	11	3	before	-0.0278548	0.0370025
2	5	11	3	before	-0.028196	0.0317437
2	5	11	3	before	-0.0266612	0.0369736
2	5	11	3	before	-0.0215516	0.0368508
2	5	11	3	before	-0.0295632	0.0312355
2	5	11	3	before	-0.0304719	0.0295902
2	5	11	3	before	-0.0355363	0.0260837
2	5	11	3	before	-0.0283366	0.0345896
2	5	11	3	before	-0.0219979	0.0316121
2	5	11	3	before	-0.0207041	0.0337218
2	5	11	3	before	-0.00925661	0.0319172
2	5	11	3	before	0.028209	0.0315354
2	5	11	3	before	0.0423984	0.0379771
2	5	11	3	before	0.0547768	0.0368006
2	5	11	3	before	0.0712467	0.0355893
2	5	11	3	before	0.0762227	0.0364559
2	5	11	3	before	0.0839071	0.0364137
2	5	11	3	before	0.0744507	0.0331117
2	5	11	3	before	0.0732314	0.0340117
2	5	11	3	before	0.0771263	0.033808
2	5	11	3	before	0.0781265	0.0354556
2	5	11	3	before	0.0659393	0.0360162
2	5	11	3	before	0.0556541	0.0287834
2	5	11	3	before	0.0509474	0.0340748
2	5	11	3	before	0.0530171	0.0371988
2	5	11	3	before	0.0498754	0.0356363
2	5	11	3	before	0.0437151	0.0368398
2	5	11	3	before	0.0397693	0.0404378
2	5	11	3	before	0.0335433	0.0348429
2	5	11	3	crawling	0.0811147	0.0394294
2	5	11	3	crawling	0.0638618	0.0297537
2	5	11	3	crawling	0.0218379	0.0207068
2	5	11	3	crawling	-0.00919453	0.045275
2	5	11	3	crawling	-0.020101	0.0340281
2	5	11	3	crawling	-0.0169257	0.0331856
2	5	11	3	crawling	-0.037552	0.0238195
2	5	11	3	diapedesis	-0.014102	0.0357329
2	5	11	3	post-diapedesis	0.0362302	0.0418571
2	5	11	3	post-diapedesis	0.0446589	0.0401148
2	5	11	3	post-diapedesis	0.0236218	0.0207068
2	5	11	3	post-diapedesis	0.0247871	0.0236596
2	5	11	3	post-diapedesis	0.0301652	0.0475547
2	5	11	3	post-diapedesis	0.00389094	0.0457657
2	5	11	3	post-diapedesis	0.0421508	0.0350654
2	5	11	3	post-diapedesis	0.0468897	0.0425575
2	5	11	3	post-diapedesis	0.0494694	0.0392831
2	5	11	3	post-diapedesis	0.0657435	0.0460936
2	5	11	3	post-diapedesis	0.0770379	0.0437028
2	5	11	3	post-diapedesis	0.113474	0.0502452
2	5	11	3	post-diapedesis	0.112759	0.0334564
2	5	12	3	before	-0.0271275	0.0472683
2	5	12	3	before	-0.0208465	0.0302847
2	5	12	3	before	-0.0343855	0.0356849
2	5	12	3	crawling	-0.0192842	0.0528708
2	5	12	3	crawling	-0.0128582	0.0341848
2	5	12	3	crawling	0	0.0207068
2	5	12	3	crawling	-0.0114578	0.0468882
2	5	12	3	crawling	-0.00151753	0.0538448
2	5	12	3	crawling	-0.0221764	0.0430252
2	5	12	3	crawling	-0.000457543	0.0207068
2	5	12	3	crawling	0.00412085	0.0371587
2	5	12	3	crawling	-7.14998e-05	0.0518511
2	5	12	3	crawling	-0.00645463	0.029715
2	5	12	3	crawling	-0.0147215	0.044946
2	5	12	3	crawling	-0.0387252	0.0319152
2	5	12	3	crawling	-0.0293529	0.0350104
2	5	12	3	crawling	-0.0467343	0.0207068
2	5	12	3	crawling	-0.0126886	0.0291098
2	5	12	3	crawling	0.0395799	0.0381029
2	5	12	3	crawling	0.00917446	0.0473935
2	5	12	3	diapedesis	-0.0277849	0.0583644
2	5	12	3	diapedesis	-0.0707901	0.0495742
2	5	12	3	diapedesis	-0.0309645	0.0460432
2	5	12	3	post-diapedesis	-0.0286297	0.0466534
2	5	12	3	post-diapedesis	-0.0225067	0.0486777
2	5	12	3	post-diapedesis	-0.0149723	0.0470815
2	5	12	3	post-diapedesis	0.0231742	0.0413105
2	5	12	3	post-diapedesis	0.0442066	0.0401024
2	5	12	3	post-diapedesis	0.0599906	0.0445213
2	5	12	3	post-diapedesis	0.0915308	0.0450212
2	5	12	3	post-diapedesis	0.0775734	0.0484215
2	5	12	3	post-diapedesis	0.0382965	0.0399728
2	5	12	3	post-diapedesis	0.042193	0.036413
2	5	12	3	post-diapedesis	0.0838046	0.0325656
2	5	12	3	post-diapedesis	0.113331	0.0346873
2	6	13	3	before	NA	0.0747159
2	6	13	3	before	NA	0.0325101
2	6	13	3	before	NA	0.0631724
2	6	13	3	before	NA	0.0442408
2	6	13	3	before	NA	0.0207068
2	6	13	3	before	NA	0.0207068
2	6	13	3	before	NA	0.0494717
2	6	13	3	before	NA	0.0475836
2	6	13	3	before	NA	0.0207068
2	6	13	3	before	NA	0.0207068
2	6	13	3	before	NA	0.036921
2	6	13	3	before	NA	0.0417737
2	6	13	3	post-diapedesis	NA	0.0207068
2	6	13	3	post-diapedesis	0.0147973	0.0453002
2	6	13	3	post-diapedesis	NA	0.0494946
2	6	13	3	post-diapedesis	0.0290596	0.0283142
2	6	13	3	post-diapedesis	0.1234	0.037175
2	6	13	3	post-diapedesis	0.152755	0.0342168
2	6	13	3	post-diapedesis	0.208671	0.0328367
2	7	14	4	before	0.0136055	0.0207068
2	7	14	4	before	0.00450906	0.0207068
2	7	14	4	before	-0.0181146	0.0208869
2	7	14	4	before	-0.0309581	0.0207068
2	7	14	4	before	-0.0109081	0.036165
2	7	14	4	before	-0.0226146	0.0357866
2	7	14	4	before	-0.0539794	0.0207068
2	7	14	4	before	-0.0547673	0.0267507
2	7	14	4	before	-0.0114855	0.0211588
2	7	14	4	before	-0.0105032	0.0402758
2	7	14	4	before	-0.0236642	0.0207068
2	7	14	4	crawling	-0.0340252	0.0207068
2	7	14	4	crawling	-0.067408	0.0207068
2	7	14	4	crawling	-0.0542799	0.0207068
2	7	14	4	crawling	-0.0242027	0.0207068
2	7	14	4	diapedesis	0.036631	0.0207068
2	7	14	4	diapedesis	0.0229631	0.0315134
2	7	14	4	post-diapedesis	0.00910465	0.0274205
2	7	14	4	post-diapedesis	0.023409	0.0383183
2	7	14	4	post-diapedesis	-0.00541985	0.0456483
2	7	14	4	post-diapedesis	0.0543707	0.0421232
2	7	14	4	post-diapedesis	0.0595556	0.0470114
2	7	14	4	post-diapedesis	0.0412055	0.0384446
2	7	14	4	post-diapedesis	0.0600854	0.0302593
2	7	14	4	post-diapedesis	0.0630714	0.0311575
2	7	14	4	post-diapedesis	0.0660711	0.0266362
2	7	14	4	post-diapedesis	0.0696676	0.0299809
2	7	14	4	post-diapedesis	0.0653353	0.0320788
2	7	14	4	post-diapedesis	0.0672865	0.0404287
2	7	14	4	post-diapedesis	0.0443206	0.0403787
2	7	14	4	post-diapedesis	0.0439807	0.0389309
2	7	14	4	post-diapedesis	0.0442574	0.0404246
2	7	14	4	post-diapedesis	-0.0154433	0.0430439
2	7	14	4	post-diapedesis	0.0207559	0.0367692
2	7	14	4	post-diapedesis	0.0343497	0.0349134
2	7	14	4	post-diapedesis	0.0526558	0.033831
2	7	14	4	post-diapedesis	0.0524621	0.0379045
2	7	14	4	post-diapedesis	0.0335847	0.0426879
2	7	14	4	post-diapedesis	0.0405797	0.0390832
2	7	14	4	post-diapedesis	0.0457397	0.0482541
2	7	14	4	before	0.00443235	0.0230206
2	7	15	4	before	0.00157343	0.0207068
2	7	15	4	before	-0.00600578	0.0207068
2	7	15	4	before	3.20098e-05	0.0207068
2	7	15	4	before	0.000125294	0.0284367
2	7	15	4	before	0.000445942	0.0457676
2	7	15	4	before	0.003406	0.0272484
2	7	15	4	before	-0.00423363	0.0285878
2	7	15	4	before	0.00662033	0.0293484
2	7	15	4	before	0.00913828	0.0297979
2	7	15	4	before	0.00661499	0.0288271
2	7	15	4	before	0.00225568	0.0314056
2	7	15	4	before	-0.0139702	0.0207068
2	7	15	4	before	-0.0189242	0.0276408
2	7	15	4	before	-0.0245194	0.0234443
2	7	15	4	before	-0.0376536	0.0207068
2	7	15	4	before	-0.0402823	0.0207068
2	7	15	4	before	-0.0480948	0.0207068
2	7	15	4	before	-0.06343	0.0337218
2	7	15	4	before	-0.0759352	0.0242988
2	7	15	4	before	-0.0730044	0.0207068
2	7	15	4	before	-0.0667862	0.0220462
2	7	15	4	before	-0.0696297	0.0247429
2	7	15	4	before	-0.081423	0.0290597
2	7	15	4	before	-0.092503	0.025451
2	7	15	4	before	-0.105764	0.0207068
2	7	15	4	before	-0.0969871	0.0315988
2	7	15	4	before	-0.0842958	0.0207068
2	7	15	4	before	-0.0848599	0.0229615
2	7	15	4	before	-0.0764456	0.0352563
2	7	15	4	before	-0.0770759	0.0264888
2	7	15	4	before	-0.0817074	0.0263662
2	7	15	4	before	-0.0770458	0.0207068
2	7	15	4	before	-0.0683864	0.0236535
2	7	15	4	crawling	-0.125575	0.0207068
2	7	15	4	crawling	-0.121561	0.0243239
2	7	15	4	crawling	-0.104794	0.0250175
2	7	15	4	crawling	-0.11172	0.0207068
2	7	15	4	crawling	-0.13288	0.0379102
2	7	15	4	crawling	-0.13233	0.0353839
2	7	15	4	crawling	-0.120671	0.0396013
2	7	15	4	diapedesis	-0.115171	0.0382713
2	7	15	4	diapedesis	-0.11239	0.028734
2	7	15	4	diapedesis	-0.094277	0.0358043
2	7	15	4	post-diapedesis	-0.0935328	0.0378027
2	7	15	4	post-diapedesis	-0.102307	0.034625
2	7	15	4	post-diapedesis	-0.0627532	0.037206
2	7	15	4	post-diapedesis	0.00509625	0.0311825
2	7	15	4	post-diapedesis	0.0390556	0.0350677
2	7	15	4	post-diapedesis	0.0360636	0.0325975
2	7	15	4	post-diapedesis	0.0681185	0.0338528
2	7	15	4	post-diapedesis	0.0515742	0.036578
2	7	15	4	post-diapedesis	0.0333602	0.0373739
2	7	15	4	post-diapedesis	0.0432976	0.0240609
2	7	15	4	post-diapedesis	0.099208	0.0341393
2	7	15	4	post-diapedesis	0.120125	0.0271502
2	7	15	4	post-diapedesis	0.117711	0.0430071
2	7	15	4	post-diapedesis	0.0808615	0.0362659
2	7	15	4	post-diapedesis	0.0540911	0.0395137
2	7	15	4	post-diapedesis	0.0457568	0.0318741
2	7	16	4	before	0.00439681	0.0207068
2	7	16	4	before	-0.000996312	0.0336117
2	7	16	4	before	-0.0034005	0.0342596
2	7	16	4	before	-0.000660621	0.0207068
2	7	16	4	before	-0.000713593	0.037655
2	7	16	4	before	-0.000575286	0.0351765
2	7	16	4	before	-0.0128362	0.0325426
2	7	16	4	before	-0.00975246	0.0423467
2	7	16	4	before	-0.00148222	0.0327817
2	7	16	4	before	0.00802469	0.0354664
2	7	16	4	crawling	-0.033574	0.0297097
2	7	16	4	crawling	0.102612	0.0207068
2	7	16	4	crawling	0.0878302	0.0413026
2	7	16	4	crawling	0.107841	0.0398781
2	7	16	4	crawling	0.151738	0.0459958
2	7	16	4	crawling	0.182474	0.0435224
2	7	16	4	crawling	0.249111	0.0398771
2	7	16	4	crawling	0.28017	0.0394072
2	7	16	4	crawling	0.233389	0.0558294
2	7	16	4	diapedesis	0.149528	0.0449733
2	7	16	4	post-diapedesis	0.0463031	0.0326872
2	7	16	4	post-diapedesis	0.318583	0.0310153
2	7	16	4	post-diapedesis	NA	0.0544725

## Sheet: figure5g
Cells in a human intestinal organoid respond to GPBAR-A (10ug/ml)
The calcium concentration in the nuclei of organoid cells is measured with the new probe Tq-Ca-FLITS
Calcium concentration (uM), no stimulation
Time (sec)	Cell 1	Cell 2	Cell 3	Cell 4	Cell 5	Cell 6	Cell 7	Cell 8	Cell 9	Cell 10	Cell 11	Cell 12	Cell 13	Cell 14	Cell 15	Cell 16	Cell 17	Cell 18	Cell 19	Cell 20	Cell 21	Cell 22	Cell 23	Cell 24	Cell 25	Cell 26	Cell 27	Cell 28	Cell 29	Cell 30	Cell 31	Cell 32	Cell 33
0	0.0608161	0.0617536	0.0670364	0.0525856	0.0681988	0.0574299	0.0528741	0.078621	0.0677935	0.0739621	0.0812876	0.0613471	0.0541361	0.0793187	0.0636131	0.065555	0.0728547	0.0862056	0.0716059	0.0769695	0.0576061	0.0589082	0.0607532	0.0725925	0.0718006	0.0608974	0.072019	0.051827	0.0581307	0.0746956	0.0527322	0.070656	0.0639708
10.001	0.0654032	0.0611187	0.0685849	0.0497638	0.075292	0.056766	0.0639879	0.0659977	0.0684308	0.0709403	0.0779249	0.0690862	0.0639143	0.0756088	0.0576773	0.0669582	0.0710623	0.0746423	0.0697133	0.0725703	0.0662274	0.0695823	0.0601159	0.0668291	0.0641161	0.072629	0.0724289	0.0642234	0.0602907	0.0648599	0.0594738	0.0685612	0.06411
19.642	0.0720322	0.0593022	0.0687206	0.0516462	0.0672506	0.0460484	0.061386	0.0763977	0.0649199	0.0805493	0.0726902	0.0734914	0.0573102	0.0736116	0.0551341	0.0597548	0.0717223	0.0739602	0.0770718	0.0691022	0.0704236	0.0682234	0.0654645	0.0666679	0.070678	0.0640619	0.0623712	0.0601806	0.0467135	0.0676379	0.0535358	0.0687087	0.0653476
29.214	0.0646901	0.0672447	0.0689075	0.0538644	0.0655118	0.0555778	0.0591125	0.0796309	0.0642392	0.0781236	0.0710701	0.0638955	0.0549115	0.0688938	0.0570501	0.0599731	0.0659218	0.0932848	0.0622853	0.0681493	0.0626013	0.05992	0.0654186	0.0774311	0.0765241	0.0732077	0.0548873	0.0562356	0.0530081	0.0671977	0.0530468	0.0607248	0.0699172
38.811	0.0643326	0.0536994	0.071705	0.0518857	0.0604296	0.0546897	0.0495408	0.0774215	0.0694877	0.0750128	0.0744195	0.0762595	0.0627504	0.0743015	0.0541885	0.0531506	0.075579	0.0747413	0.0698352	0.0741577	0.0638865	0.0592429	0.0656947	0.0663717	0.0673003	0.0667584	0.0633655	0.0626733	0.0579803	0.0653212	0.0480472	0.0721875	0.0839416
48.533	0.0668619	0.0535301	0.0635644	0.0588736	0.0633293	0.0496996	0.0630421	0.0679332	0.0646647	0.0571166	0.0705163	0.0649858	0.0597893	0.0501618	0.0545208	0.0621468	0.0720351	0.0804899	0.0703321	0.067049	0.0574611	0.0620664	0.0602874	0.0698307	0.074288	0.0618058	0.0632381	0.0590363	0.0568526	0.065037	0.0544664	0.0609853	0.0571476
57.969	0.0632647	0.0540602	0.058278	0.0599475	0.0637335	0.0444774	0.0543417	0.0754543	0.0627271	0.0597717	0.0800863	0.0781229	0.0579122	0.0673127	0.0514782	0.0661916	0.0719498	0.0868295	0.0758606	0.0694573	0.0630853	0.0582143	0.0630228	0.064425	0.0734852	0.058958	0.0573408	0.0571021	0.052262	0.0549964	0.0577422	0.0617338	0.0625702
67.456	0.0653401	0.0548886	0.069068	0.0449142	0.0670369	0.0531216	0.0530547	0.0759077	0.0560815	0.0713294	0.075421	0.0611128	0.0622067	0.0637326	0.0463538	0.0579679	0.0744859	0.080804	0.0703185	0.0680071	0.0645533	0.0626898	0.0608699	0.0584291	0.0709798	0.06861	0.0649209	0.0567968	0.05657	0.0662669	0.0519621	0.0573008	0.0597419
76.859	0.0597241	0.0455639	0.0582819	0.0499494	0.0549516	0.0534912	0.0520499	0.0659222	0.0591502	0.0631147	0.0726811	0.0657731	0.0563861	0.0685551	0.0480848	0.0559583	0.0770239	0.094186	0.0655149	0.059981	0.0525357	0.0629153	0.0606054	0.0725109	0.0670402	0.0647827	0.0625822	0.0616251	0.0500374	0.0592303	0.0488243	0.0680145	0.0669493
86.397	0.0599543	0.0521189	0.0599666	0.0509741	0.0501012	0.0549169	0.0564164	0.0781659	0.0611384	0.0729657	0.0764362	0.0710103	0.054669	0.0731136	0.052611	0.0581253	0.0671525	0.0820645	0.0706852	0.0649491	0.0554026	0.0605483	0.0647218	0.0610618	0.0621878	0.059982	0.0605194	0.0651389	0.0496716	0.0545108	0.0510079	0.0581855	0.0699329
95.906	0.0612622	0.0568568	0.0630574	0.04819	0.0520502	0.053893	0.0514426	0.0734024	0.0575609	0.0718175	0.0739791	0.0708114	0.0619806	0.0673966	0.0516001	0.0635123	0.0662805	0.0790486	0.0705088	0.0690162	0.0604481	0.0655616	0.0617824	0.0748603	0.062521	0.071505	0.0643038	0.0556534	0.0473358	0.0685897	0.0489425	0.0670078	0.0638138
105.359	0.0609559	0.0480401	0.0591398	0.0468835	0.0549355	0.0506193	0.0601244	0.073243	0.052956	0.0674311	0.0611566	0.0546128	0.0557979	0.0644549	0.0497985	0.0551777	0.0744387	0.0809933	0.0773426	0.0669189	0.0474529	0.06756	0.0599986	0.0660555	0.0717094	0.0671432	0.0580122	0.0637138	0.0488747	0.0619291	0.0462199	0.0709096	0.068266
114.76	0.0605615	0.0562899	0.0573867	0.0422914	0.0459217	0.0527982	0.0516828	0.072761	0.0555761	0.0704415	0.0739192	0.0799629	0.0614497	0.0651977	0.0493496	0.0569557	0.0732626	0.0870976	0.0772555	0.0553008	0.0491024	0.0643043	0.056628	0.0610903	0.0737961	0.0572595	0.0613506	0.0570795	0.0506698	0.0635976	0.0448934	0.0684069	0.0608519
124.312	0.0621851	0.0473761	0.0598333	0.0426552	0.0541914	0.0465246	0.045399	0.0763793	0.0659787	0.0623753	0.0693111	0.071163	0.0520631	0.0670384	0.043592	0.065576	0.0762553	0.0740272	0.0712868	0.0639727	0.0559272	0.0651829	0.0568403	0.0556432	0.0693732	0.0731726	0.0664007	0.0477702	0.051594	0.0648725	0.0511387	0.0704973	0.0619684
133.84	0.0533973	0.0576365	0.0578961	0.0408722	0.0450954	0.0528081	0.0445286	0.0784637	0.0597007	0.0659389	0.0730705	0.0684211	0.0408221	0.0753296	0.0447439	0.0695387	0.0685748	0.0852549	0.0723682	0.0668571	0.0515541	0.0620777	0.0549235	0.0645947	0.0653315	0.0640079	0.0650493	0.0572229	0.0429325	0.0596825	0.0547201	0.0612498	0.0621825
143.26	0.0648319	0.0515474	0.0600147	0.054257	0.0527316	0.0511294	0.0512835	0.0643538	0.0588319	0.0619747	0.0723533	0.0652848	0.0533017	0.0741491	0.0447224	0.0622552	0.0683286	0.0753222	0.0691735	0.0621244	0.0579004	0.0578644	0.0600477	0.0639442	0.0618205	0.0630102	0.0620589	0.0500955	0.0456265	0.0695227	0.0480248	0.0625856	0.0682797
152.613	0.0653893	0.047284	0.0599884	0.0479709	0.0541239	0.0502643	0.0504587	0.0711139	0.0515022	0.0721171	0.0791036	0.0745406	0.0637095	0.0616875	0.0432669	0.067373	0.0785993	0.069244	0.0679277	0.065252	0.052178	0.0661607	0.0506661	0.0649843	0.0673789	0.0599234	0.0663719	0.0462561	0.0394596	0.0545646	0.0542879	0.0620581	0.0609319
162.178	0.0612004	0.0551512	0.058684	0.0472058	0.0522944	0.0548771	0.0567948	0.0731719	0.0611153	0.0759891	0.0628527	0.0649101	0.0581023	0.0623966	0.0477481	0.0558202	0.0759382	0.0722269	0.0653775	0.0692049	0.061202	0.0561966	0.056586	0.0681522	0.0703109	0.0679409	0.0665753	0.0458391	0.0487599	0.0637718	0.0513319	0.0587194	0.0693888
171.788	0.0583153	0.0509986	0.0592413	0.0467847	0.0477422	0.0460109	0.0614094	0.0746314	0.0614829	0.0607393	0.0745589	0.0793056	0.058696	0.0664016	0.0490914	0.0599381	0.0627782	0.0661455	0.0696276	0.057995	0.0492514	0.0598894	0.0641234	0.0648898	0.0711521	0.0584161	0.0623073	0.0659048	0.0478431	0.0657449	0.0498752	0.0694284	0.0761474
181.29	0.0651341	0.0507126	0.0641073	0.0508159	0.0468911	0.0586756	0.0625729	0.0815602	0.0584451	0.0802063	0.0689844	0.0796191	0.0569065	0.0695973	0.0472538	0.0517814	0.0776434	0.0727145	0.0719526	0.0681313	0.0580326	0.0584846	0.0565416	0.0621129	0.0726749	0.0604403	0.0716746	0.054783	0.047966	0.0676858	0.0525142	0.0599872	0.0737157
Calcium concentration (uM), addition of GPBAR-A at 25 seconds
Time (sec)	Cell 1	Cell 2	Cell 3	Cell 4	Cell 5	Cell 6	Cell 7	Cell 8	Cell 9	Cell 10	Cell 11	Cell 12	Cell 13	Cell 14	Cell 15	Cell 16	Cell 17	Cell 18	Cell 19	Cell 20	Cell 21	Cell 22	Cell 23	Cell 24	Cell 25	Cell 26	Cell 27	Cell 28	Cell 29	Cell 30	Cell 31	Cell 32	Cell 33
0	0.0752263	0.0676592	0.0720965	0.0594571	0.0712993	0.0903748	0.0616625	0.0899878	0.0689971	0.084189	0.0730169	0.10299	0.0695763	0.0755066	0.0650041	0.066647	0.0868934	0.0965329	0.0788663	0.0862899	0.0665178	0.0684042	0.0696827	0.0682509	0.0761285	0.0782836	0.0631792	0.0748497	0.0673073	0.070643	0.0622149	0.0696993	0.0659907
10.084	0.0771558	0.0597937	0.0690809	0.063045	0.0660621	0.0915696	0.0777941	0.0986248	0.0660861	0.0861578	0.0850674	0.15366	0.0704391	0.072263	0.0600016	0.0648456	0.0875679	0.0996028	0.0822575	0.0874729	0.062153	0.0670693	0.0663636	0.0825412	0.0785385	0.070112	0.0695719	0.0629514	0.0661968	0.0745144	0.065563	0.0750758	0.0673946
19.677	0.0712656	0.0630718	0.0752574	0.0620511	0.0593236	0.0964001	0.0775126	0.0906265	0.0659939	0.0878899	0.0849757	0.0981921	0.074534	0.0692471	0.0703055	0.0713292	0.0819099	0.0868881	0.0830896	0.0818434	0.0702419	0.0679122	0.0878676	0.0890577	0.0792307	0.0785576	0.0708031	0.0714901	0.066498	0.071943	0.0670919	0.0734848	0.0710034
29.309	0.0737464	0.0697127	0.0762032	0.068527	0.0690437	0.109097	0.0838566	0.103488	0.0720798	0.0880273	0.0980647	0.0995828	0.0807902	0.0762405	0.0604417	0.0853719	0.0973923	0.0971742	0.0846519	0.106149	0.0800542	0.0841145	0.0847766	0.112199	0.0823555	0.0921166	0.0765662	0.0795187	0.076185	0.0954565	0.0743193	0.0846574	0.085428
39.062	0.0796415	0.0820133	0.0936038	0.0819712	0.0892684	0.117089	0.0796811	0.0980437	0.0931217	0.106312	0.107092	0.118466	0.0917637	0.0803235	0.0745857	0.085046	0.108852	0.115275	0.0924246	0.107002	0.0773286	0.0791833	0.0935712	0.102939	0.105274	0.0832412	0.0929545	0.0963253	0.0862764	0.0987003	0.0813034	0.0964969	0.0869336
48.662	0.0808517	0.0745631	0.0838862	0.0789477	0.0912282	0.176279	0.0759934	0.0973206	0.0817437	0.101812	0.11193	0.132902	0.0816172	0.0948255	0.0769975	0.0796619	0.114568	0.123289	0.0943167	0.118804	0.0741865	0.088265	0.0961256	0.101113	0.0935077	0.0851225	0.0909055	0.0822523	0.0808087	0.100801	0.0872742	0.0795208	0.0833444
58.226	0.0788845	0.0754818	0.077558	0.0695351	0.0796932	0.187643	0.0827661	0.0980232	0.085952	0.0981434	0.106356	0.103355	0.0772851	0.0735709	0.0741995	0.0857298	0.105794	0.11884	0.0892034	0.126409	0.0887774	0.0811705	0.0817806	0.102478	0.0850742	0.082418	0.0879028	0.0876233	0.0714877	0.0940527	0.0734299	0.0760857	0.0850925
67.844	0.0770902	0.0738348	0.0804394	0.0794581	0.0744077	0.159173	0.0757531	0.0918815	0.0834249	0.0981614	0.0997731	0.145186	0.0822171	0.0947403	0.0615359	0.0772298	0.107558	0.111229	0.0940075	0.12863	0.0772248	0.079546	0.0772556	0.104278	0.0894753	0.0849462	0.0775295	0.0832552	0.0728175	0.0995972	0.0773888	0.0956485	0.0749269
77.425	0.078432	0.0785968	0.0824308	0.0747767	0.0822707	0.141733	0.0680919	0.0943309	0.0800941	0.093563	0.106848	0.107796	0.0788358	0.0847721	0.0724703	0.0760658	0.0967153	0.104847	0.0952916	0.109677	0.0817918	0.0816744	0.0836611	0.0914998	0.0881967	0.086133	0.0855167	0.0788367	0.0813288	0.091155	0.0784142	0.0817602	0.0769373
87.008	0.084065	0.0734814	0.0729634	0.0718413	0.0811218	0.159935	0.0796423	0.0991046	0.086398	0.100729	0.0972738	0.0919261	0.0871067	0.0905587	0.0726509	0.0783918	0.107292	0.110544	0.0900297	0.125951	0.0831136	0.0864415	0.0916413	0.101741	0.100803	0.0778864	0.084911	0.0779183	0.0770753	0.098468	0.076424	0.0823613	0.0794017
96.528	0.0750398	0.0782878	0.0822478	0.079307	0.0718765	0.130238	0.0790803	0.0996179	0.0791638	0.102255	0.103172	0.097703	0.074442	0.099741	0.0709508	0.0808233	0.106947	0.106245	0.0918709	0.114848	0.0857144	0.0866361	0.0886846	0.0896733	0.0978028	0.0775363	0.0827763	0.0881305	0.0742409	0.0991866	0.0822314	0.0785229	0.084168
106.089	0.078778	0.0778186	0.0754593	0.0789096	0.0769848	0.126618	0.0807226	0.104623	0.0773716	0.0992583	0.108553	0.122626	0.0819766	0.0958905	0.0710574	0.0801258	0.108624	0.119876	0.0940424	0.102625	0.0807882	0.0844739	0.0873181	0.0994537	0.0881181	0.0869079	0.0854923	0.0827852	0.0776525	0.0960396	0.0869443	0.0858593	0.0796791
115.635	0.0712778	0.0814587	0.0842242	0.0814833	0.0765817	0.125022	0.0720703	0.0911572	0.0771613	0.0956548	0.101117	0.127596	0.083513	0.098304	0.0755709	0.0822871	0.106004	0.109557	0.0929386	0.107541	0.0882881	0.0854918	0.0819421	0.0932598	0.0917247	0.0823052	0.0847692	0.0835188	0.0761009	0.0875448	0.0834002	0.0886205	0.0842298
125.167	0.0795512	0.0795013	0.0800488	0.0739723	0.0816477	0.126367	0.0776391	0.0979099	0.0852066	0.101368	0.0914833	0.202591	0.075988	0.0961291	0.07169	0.0721496	0.106998	0.113183	0.0910427	0.105037	0.0792043	0.0923345	0.0886482	0.104135	0.103991	0.0766614	0.0778208	0.0920454	0.0741406	0.104581	0.0804371	0.0979061	0.0904969
134.838	0.0819632	0.0684909	0.0760958	0.0712144	0.0687262	0.112345	0.0821889	0.0959696	0.0887085	0.0883662	0.102618	0.150657	0.0791581	0.0950524	0.0641783	0.0841366	0.117967	0.122468	0.0859976	0.105552	0.0821366	0.0834672	0.0786401	0.0910576	0.103152	0.0910526	0.0752102	0.0810231	0.0717746	0.0977397	0.0854174	0.0873181	0.0877159
144.417	0.077621	0.0736994	0.0746293	0.0770854	0.0747621	0.108864	0.0856326	0.098203	0.0881863	0.101477	0.106967	0.116657	0.0786402	0.0938665	0.067913	0.0863806	0.11222	0.112082	0.0917251	0.113426	0.0880489	0.0913442	0.0851208	0.105156	0.0931397	0.0874929	0.0932195	0.0888296	0.0729338	0.0995204	0.0833412	0.086208	0.0960498
153.986	0.0716487	0.0867304	0.0705292	0.084444	0.0786047	0.115451	0.0913408	0.09116	0.0787001	0.102123	0.102778	0.120172	0.0840343	0.0917945	0.0633688	0.0812959	0.103506	0.115801	0.0882241	0.106842	0.0852832	0.0925278	0.0841226	0.104334	0.102478	0.086265	0.0881791	0.0972588	0.0759183	0.0970432	0.0857392	0.0898135	0.0875013
163.612	0.0753579	0.0811251	0.0784973	0.0758437	0.0854696	0.11559	0.0741762	0.0926141	0.0901172	0.0966967	0.107155	0.100903	0.0776097	0.0943281	0.0776853	0.081062	0.109004	0.1064	0.0960236	0.114778	0.0884078	0.0994377	0.0926467	0.118644	0.0865557	0.0863659	0.0994783	0.0869985	0.0789643	0.0953015	0.080102	0.0975063	0.0979436
173.107	0.0765355	0.076859	0.0674093	0.0797964	0.0800773	0.132977	0.0725604	0.107397	0.0794778	0.0925196	0.107079	0.111417	0.0837676	0.0980102	0.0643268	0.0838152	0.116156	0.11552	0.0966396	0.105714	0.085288	0.0962244	0.0777503	0.107679	0.098714	0.0875648	0.0820975	0.0765738	0.0807739	0.104996	0.0896387	0.0931599	0.0828996
182.933	0.0725469	0.0878048	0.0880088	0.0797065	0.0848576	0.125002	0.0862319	0.104762	0.0844676	0.105787	0.10575	0.0990165	0.0835695	0.0952326	0.0646781	0.0853409	0.119433	0.138267	0.0933318	0.102297	0.0802492	0.0966667	0.0778624	0.103881	0.0956843	0.082319	0.0857648	0.08555	0.0899857	0.0924237	0.0874974	0.0862036	0.0932777
192.393	0.0728437	0.0837331	0.0869287	0.069379	0.0750264	0.122063	0.0828868	0.0972034	0.0857411	0.0948579	0.0928508	0.106418	0.0815405	0.103515	0.073772	0.0913411	0.117673	0.106137	0.0956403	0.11004	0.0923906	0.0949895	0.0857184	0.111853	0.105061	0.0859344	0.0926843	0.0748421	0.0780343	0.10278	0.0859532	0.0887975	0.0930423
201.956	0.0777114	0.0910865	0.0730758	0.08048	0.0747034	0.139615	0.0865991	0.102504	0.0860022	0.0942121	0.114269	0.172639	0.0925488	0.0989734	0.0737822	0.0940835	0.101205	0.120604	0.100211	0.105177	0.085797	0.103751	0.0918413	0.10707	0.0873763	0.0835348	0.0911224	0.0903303	0.0760594	0.097402	0.0942531	0.0933054	0.0919389
211.574	0.0807052	0.0887644	0.0824677	0.0808293	0.0806291	0.140724	0.0821193	0.102895	0.0856961	0.107353	0.114793	0.175624	0.0838727	0.104351	0.0682276	0.0873173	0.133179	0.11079	0.108386	0.119799	0.0809005	0.104945	0.086262	0.103313	0.0957821	0.0918654	0.0910615	0.0949608	0.0759928	0.102113	0.0855177	0.0978791	0.0896205
221.123	0.08047	0.0860433	0.0881828	0.0861915	0.0857874	0.122481	0.0842505	0.10952	0.0865075	0.098255	0.108455	0.205976	0.0844097	0.103771	0.0694707	0.0899834	0.120843	0.120375	0.103387	0.112293	0.0813608	0.0979114	0.0864757	0.101285	0.0959318	0.0853457	0.0856444	0.0802751	0.0881404	0.112727	0.0874237	0.0844917	0.103609
230.691	0.0822906	0.0869302	0.0806753	0.0804765	0.0761816	0.128432	0.0978421	0.10034	0.0862759	0.108655	0.121169	0.223129	0.0955871	0.0950075	0.0777982	0.0808756	0.137213	0.166743	0.104669	0.107345	0.0895895	0.106744	0.0870586	0.118824	0.10008	0.0892315	0.0933314	0.0925973	0.0854177	0.110437	0.0930258	0.0918901	0.0851484
240.202	0.0861532	0.0876892	0.0781135	0.0891214	0.0767381	0.12487	0.0885067	0.117273	0.0925734	0.0942764	0.111408	0.174139	0.090003	0.107612	0.0714743	0.0861002	0.137284	0.118227	0.103577	0.103965	0.0874025	0.1057	0.083541	0.10275	0.106516	0.091782	0.0868304	0.0825315	0.0859471	0.110763	0.0986612	0.104671	0.0986078
249.694	0.0789276	0.102256	0.0885743	0.07689	0.0760469	0.122298	0.0906195	0.117826	0.096723	0.105581	0.114463	0.205047	0.0880847	0.108662	0.0803408	0.0863966	0.136715	0.125491	0.101589	0.105775	0.0893817	0.10828	0.0833574	0.11392	0.098827	0.0890597	0.0967998	0.0826756	0.0944564	0.102628	0.095265	0.0937311	0.0952126
259.225	0.0833858	0.0932564	0.0834188	0.0913324	0.0868438	0.118316	0.103416	0.113678	0.0939064	0.10227	0.111239	0.208546	0.088916	0.109304	0.0739204	0.0783482	0.120856	0.124437	0.105248	0.110106	0.0964251	0.103082	0.0873399	0.135854	0.113535	0.0912297	0.0951957	0.0901915	0.0842302	0.114804	0.0967675	0.0934304	0.0999248
268.649	0.0793906	0.0965725	0.0821002	0.085236	0.083101	0.123549	0.105465	0.105941	0.0893994	0.103158	0.111404	0.124213	0.084625	0.115094	0.0757001	0.0818425	0.123291	0.133795	0.0999198	0.116027	0.0889193	0.105174	0.0914484	0.121503	0.101083	0.0976943	0.0894047	0.0896597	0.0912013	0.104943	0.104838	0.0934425	0.0932271
278.179	0.0813573	0.106512	0.0878769	0.0923395	0.0885224	0.126955	0.0935386	0.116372	0.0958554	0.109941	0.122522	0.164612	0.0895975	0.102134	0.0734869	0.0942627	0.199688	0.158491	0.0941983	0.113353	0.0993563	0.11344	0.083054	0.12366	0.100648	0.0872178	0.0971986	0.0914752	0.0792976	0.112842	0.0937334	0.0899351	0.100078
287.644	0.0833803	0.108075	0.0882841	0.0957053	0.0908751	0.117417	0.110914	0.112805	0.0927103	0.104942	0.111331	0.110076	0.0872928	0.110316	0.0847474	0.0873321	0.140801	0.21511	0.102961	0.121687	0.091842	0.106894	0.0889886	0.120339	0.0971961	0.087998	0.103427	0.0875106	0.0935616	0.113154	0.106114	0.106965	0.104457
297.446	0.0760126	0.109618	0.0811361	0.0930464	0.091259	0.112501	0.126351	0.121046	0.101192	0.11884	0.116889	0.120516	0.0861466	0.10654	0.096482	0.0905072	0.118771	0.214416	0.101902	0.110862	0.0922416	0.103785	0.0855613	0.124075	0.103175	0.0983439	0.0861634	0.0908053	0.0872336	0.119881	0.109266	0.103367	0.114053
306.972	0.0804606	0.103682	0.0920021	0.095875	0.0872884	0.110101	0.121886	0.117794	0.104303	0.107955	0.121854	0.113184	0.0971499	0.105374	0.0869321	0.084231	0.126254	0.201392	0.110382	0.131089	0.101642	0.122412	0.096897	0.127785	0.113399	0.0791903	0.0998694	0.0870545	0.0881019	0.115887	0.108091	0.090158	0.100194
316.491	0.0787874	0.104113	0.0850084	0.0869337	0.0825023	0.104018	0.129469	0.104265	0.105608	0.114837	0.122218	0.103125	0.0900225	0.106622	0.0824572	0.0931709	0.121129	0.222938	0.100993	0.130455	0.0897847	0.121833	0.0870514	0.138151	0.133266	0.0827174	0.0887057	0.0943744	0.082493	0.112433	0.104981	0.0983451	0.0942137
326.062	0.0825442	0.102936	0.0923079	0.0926884	0.0886858	0.115135	0.130199	0.117518	0.0976623	0.106748	0.122659	0.114886	0.0877678	0.0957485	0.0842648	0.0984653	0.124555	0.196623	0.0989966	0.111163	0.0832691	0.11895	0.0911327	0.121477	0.119593	0.0932344	0.0895113	0.0839334	0.0865582	0.111742	0.100103	0.10304	0.096457
335.598	0.0831712	0.108844	0.0883862	0.0948394	0.0903332	0.103859	0.131859	0.110758	0.108264	0.112577	0.108361	0.111114	0.0910929	0.101617	0.0831159	0.0898105	0.136223	0.19387	0.101655	0.119068	0.0893799	0.116091	0.0817438	0.126079	0.100589	0.0990258	0.0896086	0.0828626	0.0924924	0.103699	0.0975927	0.103617	0.115974
345.226	0.0797239	0.109374	0.0965428	0.0898159	0.0834577	0.105485	0.121676	0.119231	0.097701	0.10985	0.121476	0.190181	0.0956574	0.0996761	0.0756287	0.0982901	0.125492	0.192096	0.104943	0.117287	0.0906214	0.12037	0.0883463	0.125021	0.108206	0.0868728	0.0896357	0.0758535	0.0863196	0.111626	0.101727	0.107063	0.105552
354.738	0.0813622	0.109198	0.0939826	0.0830784	0.085229	0.107909	0.124579	0.127356	0.0969888	0.100785	0.116943	0.251093	0.0919857	0.114666	0.0792847	0.0931457	0.116846	0.195113	0.0996686	0.114983	0.0929435	0.129676	0.0972047	0.128979	0.108726	0.0938808	0.0878973	0.101016	0.084099	0.121488	0.0909562	0.104251	0.116252
364.24	0.0838454	0.114176	0.096091	0.0903899	0.0875819	0.111187	0.137667	0.112519	0.10714	0.111329	0.122207	0.180436	0.0945927	0.10836	0.0824915	0.0924399	0.110232	0.194825	0.0956007	0.119988	0.0941946	0.121382	0.0792219	0.12629	0.116397	0.0929744	0.0976654	0.104638	0.0788446	0.109201	0.0964178	0.101552	0.112896
373.715	0.0805185	0.104703	0.0870315	0.0867111	0.0881229	0.108185	0.1429	0.112655	0.103083	0.108275	0.109693	0.174291	0.0960949	0.105799	0.0846893	0.10178	0.119456	0.165459	0.101698	0.114427	0.0929155	0.120897	0.0929462	0.141218	0.09939	0.0952381	0.0840793	0.0935399	0.0928654	0.108265	0.094786	0.106378	0.111519
