# Supplementary material for: A turquoise fluorescence lifetime-based biosensor for quantitative imaging of intracellular calcium
Source: Nat Commun. 2021 Dec 9;12:7159. doi: 10.1038/s41467-021-27249-w (PMC8660884; doi:10.1038/s41467-021-27249-w)
Supplement: Supplementary file 10 — Source data [file 41467_2021_27249_MOESM10_ESM.zip › raw_data revision copy/figure2.xlsx]

## Sheet: figure2b
Response of Tq-Ca-FLITS.0 in HeLa cells stimulated with 14 mM ionomycin combined with 5 mM CaCl2
Time (s)	Cell	dF/F0	phase lifetime (ns)
-60	Cell-1	1	1.27471
-40	Cell-1	1.00287	1.24348
-20	Cell-1	1.00006	1.247
0	Cell-1	0.997979	1.28677
40	Cell-1	3.05798	2.32318
60	Cell-1	2.89504	2.36163
80	Cell-1	2.28831	2.09436
-60	Cell-2	1	1.25722
-40	Cell-2	1.00179	1.26183
-20	Cell-2	0.987255	1.24714
0	Cell-2	0.989842	1.28265
40	Cell-2	3.31792	2.35438
60	Cell-2	3.11962	2.36209
80	Cell-2	2.46318	2.13568
-60	Cell-3	1	1.25933
-40	Cell-3	1.00199	1.23406
-20	Cell-3	1.00379	1.25216
0	Cell-3	0.99998	1.27723
40	Cell-3	3.28641	2.34557
60	Cell-3	3.25596	2.38457
80	Cell-3	3.09026	2.30905
-60	Cell-4	1	1.24582
-40	Cell-4	1.01456	1.21893
-20	Cell-4	1.02087	1.22024
0	Cell-4	1.0106	1.26017
40	Cell-4	3.25858	2.24048
60	Cell-4	3.00519	2.22342
80	Cell-4	2.28324	2.00632
-60	Cell-5	1	1.20683
-40	Cell-5	0.992624	1.20606
-20	Cell-5	1.0026	1.2071
0	Cell-5	0.988586	1.24541
40	Cell-5	3.39366	2.25189
60	Cell-5	3.23599	2.28725
80	Cell-5	2.61431	2.07481
-60	Cell-6	1	1.2275
-40	Cell-6	0.997936	1.19697
-20	Cell-6	0.99858	1.26572
0	Cell-6	0.993993	1.30376
40	Cell-6	3.2292	2.34942
60	Cell-6	3.07894	2.34902
80	Cell-6	2.62497	2.21243
-60	Cell-7	1	1.24671
-40	Cell-7	1.01655	1.23791
-20	Cell-7	1.00913	1.21439
0	Cell-7	1.0068	1.25121
40	Cell-7	3.49912	2.35713
60	Cell-7	3.33723	2.34739
80	Cell-7	2.71828	2.17188

## Sheet: figure2c
Response of sensor variants in HeLa cells stimulated with 14 mM ionomycin combined with 5 mM CaCl2
Construct	Replicate no.	Cell no.	phase lifetime change (ns)
cp146	1	1	-0.251608
cp146	1	2	-0.218974
cp146	1	3	-0.22548
cp146	1	4	-0.228086
cp146	1	5	-0.228854
cp146	1	6	-0.216825
cp146	1	7	-0.242257
cp146	1	8	-0.205763
cp146	1	9	-0.206786
cp146	1	10	-0.242317
cp146	1	11	-0.229731
cp146	1	12	-0.222127
cp146	1	13	-0.22637
cp146	1	14	-0.219738
cp146	1	15	-0.240905
cp146	1	16	-0.245951
cp146	1	17	-0.210119
cp146	2	1	-0.233805
cp146	2	2	-0.217525
cp146	2	3	-0.21493
cp146	2	4	-0.22393
cp146	2	5	-0.220215
cp146	2	6	-0.0264481
cp146ins146	1	1	-0.224933
cp146ins146	1	2	-0.156935
cp146ins146	1	3	-0.209779
cp146ins146	1	4	-0.172125
cp146ins146	2	1	-0.249866
cp146ins146	2	2	-0.181744
cp146ins146	2	3	-0.207135
cp146ins146	2	4	-0.160028
cp147	1	1	-0.103499
cp147	1	2	-0.0553185
cp147	1	3	-0.121563
cp147	2	1	-0.15702
cp147	2	2	-0.189759
cp147	2	3	-0.186381
cp147	2	4	-0.192356
cp147	2	5	-0.161286
cp147	2	6	-0.165103
cp147	2	7	-0.130816
cp147	3	1	-0.135807
cp147	3	2	-0.127573
cp147	3	3	-0.129
cp147	3	4	-0.17057
cp147	3	5	-0.194824
cp147	3	6	-0.16365
cp148	1	1	-0.182057
cp148	1	2	-0.37354
cp148	2	1	-0.282388
cp148	2	2	-0.27607
cp148	2	3	-0.312757
cp148	2	4	-0.367195
cp148	2	5	-0.357636
cp148	3	1	-0.277982
cp148	3	2	-0.264285
cp148	3	3	-0.26313
cp148	3	4	-0.252781
cp148	3	5	-0.21878
cp148	3	6	-0.275404
cp149	1	1	0.105468
cp149	1	2	0.0850001
cp149	1	3	0.134094
cp149	1	4	0.119994
cp149	2	1	0.101371
cp149	2	2	0.0772533
cp149	2	3	0.122099
cp149	2	4	0.147689
cp149ins149	1	1	0.0357375
cp149ins149	1	2	0.00580347
cp149ins149-150	1	1	0.111985
cp149ins149-150	1	2	0.107981
cp149ins149-150	1	3	0.0571851
cp149ins149-150	1	4	0.0760676
cp150 (Tq-Ca-FLITS.0)	1	1	1.03257
cp150 (Tq-Ca-FLITS.0)	2	1	1.04533
cp150 (Tq-Ca-FLITS.0)	2	2	1.02567
cp150 (Tq-Ca-FLITS.0)	3	1	1.08331
cp150 (Tq-Ca-FLITS.0)	3	2	1.09871
cp150 (Tq-Ca-FLITS.0)	3	3	1.11838
cp150 (Tq-Ca-FLITS.0)	3	4	0.999577
cp150 (Tq-Ca-FLITS.0)	3	5	1.06313
cp150 (Tq-Ca-FLITS.0)	3	6	1.13699
cp150 (Tq-Ca-FLITS.0)	3	7	1.10995
cp150del146-149	1	1	-0.00450287
cp150del146-149	1	2	0.0307445
cp150del146-149	1	3	0.0665375
cp150del146-149	1	4	0.0294019
cp150del147-149	1	1	-0.0132895
cp150del147-149	1	2	-0.0103074
cp150del148-149	1	1	0.583365
cp150del148-149	1	2	0.503174
cp150del149	1	1	0.741338
cp150del149	1	2	0.750458
cp150del149	2	1	0.446989
cp150del149	2	2	0.548484
cp150del149	3	1	0.829223
cp150del149	3	2	1.02866
cp150del149	4	1	0.691048
cp150del149	4	2	0.766307
cp150ins150	1	1	0.984292
cp150ins150	1	2	0.880089
cp151	1	1	-0.0369447
cp151	1	2	-0.0390599
cp151	1	3	-0.0227704
cp151	1	4	-0.026059
cp151	1	5	-0.0177412
cp151	1	6	-0.01978
cp151	2	1	-0.0332158
cp151	2	2	-0.022067
cp151del148-150	1	1	-0.13405
cp151del148-150	1	2	-0.113861
cp151del148-150	1	3	-0.140959
cp151del148-150	1	4	-0.154688
cp151del149-150	1	1	-0.0203467
cp151del149-150	1	2	-0.012625
cp151del149-150	1	3	-0.0267408
cp151del149-150	1	4	-0.0105411
cp151del149-150	2	1	-0.0670997
cp151del149-150	2	2	-0.050338
cp151del149-150	2	3	-0.0419375
cp152	1	1	-0.0139638
cp152	1	2	-0.0402085
cp152	1	3	-0.0402752
cp152	1	4	-0.0542586
cp152	1	5	-0.0221479
cp152	1	6	-0.0310322
cp152	1	7	-0.0668106
cp152	1	8	-0.0163485
cp152	1	9	-0.0225716
cp152	2	1	-0.0220506
cp152	2	2	-0.0275379
cp152del148-151	1	1	0.0284446
cp152del148-151	1	2	0.0321451
cp152del148-151	1	3	0.0121753
cp152del148-151	1	4	0.0347334
cp152del149-151	1	1	0.0283969
cp152del149-151	1	2	-0.0196432
cp152del149-151	1	3	-0.00142541
cp152del149-151	1	4	-0.0318649
cp152del150-151	1	1	-0.0125936
cp152del150-151	1	2	0.0150421
cp152del150-151	1	3	-0.00419055
cp152del150-151	1	4	0.0310065

## Sheet: figure2d
Response of sensor mutants in HeLa cells stimulated with 14 mM ionomycin combined with 5 mM CaCl2
Construct	amino acid at position 150	amino acid at position 146	Replicate no.	Cell no.	dF/F0	modulation lifetime change (ns) (not in figure)	phase lifetime change (ns)
cp150_F146M	V	M	1	1	2.10061	0.485333	0.594723
cp150_F146M	V	M	1	2	2.01956	0.441115	0.600631
cp150_F146M	V	M	1	3	2.08877	0.502292	0.579809
cp150_F146M	V	M	1	4	2.14665	0.482073	0.633031
cp150_F146N	V	N	1	1	2.0963	0.602137	0.72605
cp150_F146N	V	N	1	2	2.08301	0.583696	0.697468
cp150_F146V	V	V	1	1	1.59704	0.327424	0.418552
cp150_F146V	V	V	1	2	1.60739	0.266201	0.39561
cp150_F146V	V	V	1	3	1.53984	0.250673	0.340987
cp150_F146V	V	V	1	4	1.56567	0.298483	0.388715
cp150_F146V	V	V	2	1	1.52674	0.240935	0.214699
cp150_F146V	V	V	2	2	1.5407	0.217331	0.199959
cp150_F146V	V	V	2	3	1.5424	0.253369	0.230334
cp150_F146V	V	V	2	4	1.57888	0.232027	0.261348
cp150 (Tq-Ca-FLITS.0)	V	F	1	1	2.87	0.96	1.03
cp150 (Tq-Ca-FLITS.0)	V	F	2	1	3.01	1.03	1.05
cp150 (Tq-Ca-FLITS.0)	V	F	2	2	3.03	1.05	1.03
cp150 (Tq-Ca-FLITS.0)	V	F	3	1	2.97	1.04	1.08
cp150 (Tq-Ca-FLITS.0)	V	F	3	2	3.22	1.02	1.1
cp150 (Tq-Ca-FLITS.0)	V	F	3	3	3.27	1.06	1.12
cp150 (Tq-Ca-FLITS.0)	V	F	3	4	3.11	1.03	1
cp150 (Tq-Ca-FLITS.0)	V	F	3	5	3.33	1.07	1.06
cp150 (Tq-Ca-FLITS.0)	V	F	3	6	3.16	1.01	1.14
cp150 (Tq-Ca-FLITS.0)	V	F	3	7	3.39	1.05	1.11
cp150_F146Y (Tq-Ca-FLITS)	V	Y	1	1	3.07974	1.28787	1.27892
cp150_F146Y (Tq-Ca-FLITS)	V	Y	1	2	3.0582	1.3215	1.40036
cp150_F146Y (Tq-Ca-FLITS)	V	Y	1	3	2.86495	1.28019	1.29821
cp150_F146Y (Tq-Ca-FLITS)	V	Y	1	4	3.04379	1.26997	1.35386
cp150_F146Y (Tq-Ca-FLITS)	V	Y	2	1	2.94688	1.1103	1.23159
cp150_F146Y (Tq-Ca-FLITS)	V	Y	2	2	2.98896	1.11876	1.21078
cp150_F146Y (Tq-Ca-FLITS)	V	Y	2	3	2.97924	1.05754	1.18019
cp150_F146Y (Tq-Ca-FLITS)	V	Y	3	1	3.06294	1.07988	1.33457
cp150_F146Y (Tq-Ca-FLITS)	V	Y	3	2	3.17173	1.11128	1.37554
cpV150A	A	F	1	1	2.29737	0.871474	0.94094
cpV150A	A	F	1	2	2.36634	0.899391	0.916911
cpV150A	A	F	1	3	2.30745	0.916696	0.864765
cpV150A	A	F	1	4	2.27471	0.931754	0.860557
cpV150A	A	F	2	1	2.18152	0.793427	0.85311
cpV150A	A	F	2	2	2.20685	0.807709	0.838263
cpV150A	A	F	2	3	2.21714	0.768968	0.854727
cpV150A_F146Y	A	Y	1	1	2.22066	1.08267	1.01949
cpV150A_F146Y	A	Y	1	2	2.19635	1.05419	0.973055
cpV150A_F146Y	A	Y	2	1	2.09331	0.850584	0.879452
cpV150A_F146Y	A	Y	2	2	2.03217	0.890558	0.931686
cpV150A_F146Y	A	Y	2	3	2.07715	0.909357	0.970711
cpV150A_F146Y	A	Y	2	4	2.07972	0.908283	0.953399
cpV150E	E	F	1	1	0.699453	0.547481	0.498487
cpV150E	E	F	1	2	0.675891	0.585309	0.503764
cpV150E	E	F	2	1	0.682206	0.538142	0.46548
cpV150F_F146P	F	P	1	1	1.7433	0.367216	0.54445
cpV150F_F146P	F	P	1	2	1.74326	0.389369	0.538734
cpV150F_F146P	F	P	1	3	1.75435	0.361346	0.527326
cpV150F_F146P	F	P	1	4	1.75594	0.39237	0.537656
cpV150I	I	F	1	1	2.03837	0.52276	0.724216
cpV150I	I	F	1	2	2.04703	0.43774	0.716738
cpV150I_F146Y	I	Y	1	1	1.97169	0.744494	0.770532
cpV150I_F146Y	I	Y	1	2	1.45614	0.489957	0.460151
cpV150I_F146Y	I	Y	1	3	1.80453	0.608703	0.702019
cpV150I_F146Y	I	Y	1	4	1.46747	0.470594	0.43821
cpV150I_F146Y	I	Y	1	5	1.68004	0.564457	0.611754
cpV150L	L	F	1	1	1.6818	0.647273	0.65826
cpV150L	L	F	1	2	1.75271	0.602902	0.625523
cpV150L_F146Y	L	Y	1	1	2.0273	0.899718	0.946634
cpV150L_F146Y	L	Y	1	2	2.03165	0.891815	0.945973
cpV150L_F146Y	L	Y	2	1	1.84406	0.71592	0.789799
cpV150Q	Q	F	1	1	1.25254	0.172044	0.238013
cpV150Q	Q	F	1	2	1.25649	0.216407	0.28393
cpV150Q	Q	F	1	3	1.27757	0.255174	0.299827
cpV150Q	Q	F	1	4	1.17158	0.150942	0.260282
cpV150W	W	F	1	1	2.20019	0.252578	0.341684
cpV150W	W	F	1	2	2.36693	0.241831	0.316248
