# Supplementary material for: A turquoise fluorescence lifetime-based biosensor for quantitative imaging of intracellular calcium
Source: Nat Commun. 2021 Dec 9;12:7159. doi: 10.1038/s41467-021-27249-w (PMC8660884; doi:10.1038/s41467-021-27249-w)
Supplement: Supplementary file 10 — Source data [file 41467_2021_27249_MOESM10_ESM.zip › raw_data revision copy/figureS10.xlsx]

## Sheet: figureS10a
In situ calibration of Tq-Ca-FLITS
Individual datapoints: all are an average of all pixels within a view containing cells (at least 20).						Averages per concentration						Black line: start and end values
free Ca2+ (uM)	phase lifetime (ns)	modulation lifetime (ns)	G coordinate	S coordinate		free Ca2+ (uM)	phase lifetime (ns)	modulation lifetime (ns)	G coordinate	S coordinate		free Ca2+ (uM)	phase lifetime (ns)	modulation lifetime (ns)	G coordinate	S coordinate
0	1.36987	1.71188	0.868554	0.299032		0	1.40133	1.80812	0.858646	0.302372		0	1.39554	1.80456	0.859386	0.301419
0	1.39863	1.87825	0.853134	0.299888		0.0119889	1.41896	1.82936	0.855734	0.305162		39	2.77512	3.01201	0.653962	0.456115
0	1.4355	1.83425	0.854251	0.308197		0.026975	1.47214	1.89556	0.846643	0.313212
0.0119889	1.39938	1.752	0.863365	0.303647		0.0462429	1.53351	1.98295	0.835084	0.321802
0.0119889	1.41538	1.9075	0.84958	0.302215		0.0719333	1.70354	2.19157	0.805174	0.344612
0.0119889	1.44214	1.82857	0.854258	0.309626		0.1079	1.88301	2.42192	0.772092	0.36536
0.026975	1.44087	1.8155	0.855408	0.30977		0.16185	2.09554	2.60875	0.73993	0.389657
0.026975	1.49017	1.98917	0.837633	0.31371		0.251767	2.31925	2.78458	0.707819	0.412545
0.026975	1.48537	1.882	0.846889	0.316157		0.4316	2.54058	2.91658	0.679772	0.434046
0.0462429	1.5255	1.924	0.840606	0.322288		0.9711	2.70649	2.99288	0.660775	0.44947
0.0462429	1.56688	2.094	0.823387	0.324249		39	2.77611	3.01824	0.6534	0.455874
0.0462429	1.50814	1.93086	0.841258	0.318869
0.0719333	1.64437	2.0695	0.819912	0.33885
0.0719333	1.74425	2.30987	0.792065	0.347224
0.0719333	1.722	2.19533	0.803544	0.347762
0.1079	1.90888	2.48225	0.764956	0.36699
0.1079	1.83875	2.3945	0.777774	0.359432
0.1079	1.9014	2.389	0.773546	0.369658
0.16185	2.13662	2.667	0.731819	0.392981
0.16185	2.06263	2.602	0.743025	0.38518
0.16185	2.08738	2.55725	0.744947	0.39081
0.251767	2.32025	2.814	0.705288	0.411284
0.251767	2.26875	2.7655	0.713325	0.406737
0.251767	2.36875	2.77425	0.704842	0.419615
0.4316	2.546	2.94437	0.677089	0.433256
0.4316	2.5345	2.932	0.678986	0.432507
0.4316	2.54125	2.87337	0.68324	0.436376
0.9711	2.6905	3.00413	0.661115	0.447044
0.9711	2.69133	3.017	0.660022	0.446443
0.9711	2.73762	2.9575	0.661187	0.454923
39	2.7795	3.05325	0.650367	0.454323
39	2.78783	3.04533	0.650352	0.455675
39	2.761	2.95614	0.659481	0.457624

## Sheet: figureS10b
In situ calibration of Tq-Ca-FLITS
Experimental data			Fitted model prediction
free Ca2+ (uM)	Fraction of the sensors in the high lifetime state		free Ca2+ (uM)	Fraction of the sensors in the high lifetime state
0	-0.0110274		0	0
0	0.00530069		0.01	0.00482595
0	0.0107616		0.0125893	0.00700171
0.0119889	-0.00235584		0.0158489	0.0101484
0.0119889	0.0109397		0.0199526	0.0146884
0.0119889	0.011912		0.0251189	0.0212158
0.026975	0.0107909		0.0316228	0.030554
0.026975	0.0340924		0.0398107	0.0438184
0.026975	0.0255219		0.0501187	0.0624703
0.0462429	0.0382223		0.0630957	0.0883282
0.0462429	0.0615106		0.0794328	0.12348
0.0462429	0.0343975		0.1	0.170011
0.0719333	0.0809826		0.125893	0.229487
0.0719333	0.132826		0.158489	0.302193
0.0719333	0.115024		0.199526	0.386383
0.1079	0.210955		0.251189	0.477963
0.1079	0.174246		0.316228	0.571049
0.1079	0.197451		0.398107	0.659366
0.16185	0.341637		0.501187	0.737846
0.16185	0.294291		0.630957	0.80363
0.16185	0.3004		0.794328	0.856126
0.251767	0.479618		1	0.896397
0.251767	0.43597		1.25893	0.926365
0.251767	0.50717		1.58489	0.948166
0.4316	0.697996		1.99526	0.963765
0.4316	0.683476		2.51189	0.974794
0.4316	0.675712		3.16228	0.982527
0.9711	0.879397		3.98107	0.987917
0.9711	0.884493		5.01187	0.991659
0.9711	0.927499		6.30957	0.994248
39	1.02138		7.94328	0.996037
39	1.03141		10	0.997271
39	0.959989		12.5893	0.998122
			15.8489	0.998707
			19.9526	0.999111
			25.1189	0.999388
			31.6228	0.999579
			39.8107	0.999711
			50.1187	0.999801

## Sheet: figureS10c
In vitro calibration Tq-Ca-FLITS
Experimental data			Fitted model prediction
free Ca2+ (uM)	phase lifetime (ns)		free Ca2+ (uM)	phase lifetime (ns)
0	1.583		0	1.62271
0	1.593		0.01	1.62796
0	1.584		0.0125893	1.63071
0.0167	1.646		0.0158489	1.63489
0.0167	1.648		0.0199526	1.64123
0.0167	1.642		0.0251189	1.65081
0.0376	1.698		0.0316228	1.66522
0.0376	1.699		0.0398107	1.68672
0.0376	1.699		0.0501187	1.71846
0.0645	1.786		0.0630957	1.76455
0.0645	1.774		0.0794328	1.82991
0.0645	1.787		0.1	1.91953
0.1	1.931		0.125893	2.03693
0.1	1.922		0.158489	2.18185
0.1	1.931		0.199526	2.34819
0.151	2.141		0.251189	2.52386
0.151	2.132		0.316228	2.69382
0.151	2.153		0.398107	2.84486
0.226	2.44		0.501187	2.9693
0.226	2.441		0.630957	3.06557
0.226	2.436		0.794328	3.13649
0.351	2.76		1	3.18687
0.351	2.745		1.25893	3.22174
0.351	2.73		1.58489	3.24545
0.602	3.065		1.99526	3.26137
0.602	3.072		2.51189	3.27197
0.602	3.06		3.16228	3.279
0.925	3.202		3.98107	3.28363
0.925	3.194		5.01187	3.28668
0.925	3.183		6.30957	3.28869
1.35	3.242		7.94328	3.29
1.35	3.249		10	3.29087
1.35	3.238		12.5893	3.29143
2.86	3.274		15.8489	3.29181
2.86	3.275		19.9526	3.29205
2.86	3.276		25.1189	3.29221
5.87	3.27		31.6228	3.29231
5.87	3.275		39.8107	3.29238
5.87	3.274		50.1187	3.29243
39	3.274
39	3.277
39	3.278

## Sheet: figureS10d
In vitro calibration Tq-Ca-FLITS
Experimental data			Fitted model prediction
free Ca2+ (uM)	Fraction of the sensors in the high lifetime state		free Ca2+ (uM)	Fraction of the sensors in the high lifetime state
0	-0.00101735		0	0.014598
0	0.00147571		0.01	0.0152479
0	-0.000449802		0.0125893	0.0156342
0.0167	0.012893		0.0158489	0.0162497
0.0167	0.0128396		0.0199526	0.0172299
0.0167	0.0117424		0.0251189	0.0187894
0.0376	0.0254213		0.0316228	0.0212667
0.0376	0.0251895		0.0398107	0.0251924
0.0376	0.0251895		0.0501187	0.03139
0.0645	0.0489321		0.0630957	0.0411152
0.0645	0.0455799		0.0794328	0.0562329
0.0645	0.0489944		0.1	0.0793922
0.1	0.0894179		0.125893	0.114088
0.1	0.0863375		0.158489	0.164367
0.1	0.0900112		0.199526	0.233829
0.151	0.160392		0.251189	0.32371
0.151	0.157087		0.316228	0.430651
0.151	0.165316		0.398107	0.545887
0.226	0.285486		0.501187	0.657532
0.226	0.286373		0.630957	0.755088
0.226	0.284056		0.794328	0.832936
0.351	0.473522		1	0.89068
0.351	0.46323		1.25893	0.931231
0.351	0.452453		1.58489	0.958626
0.602	0.735879		1.99526	0.976652
0.602	0.742886		2.51189	0.988309
0.602	0.730249		3.16228	0.995762
0.925	0.896958		3.98107	1.00049
0.925	0.8871		5.01187	1.00348
0.925	0.872742		6.30957	1.00537
1.35	0.949323		7.94328	1.00655
1.35	0.959463		10	1.0073
1.35	0.944023		12.5893	1.00776
2.86	0.99631		15.8489	1.00806
2.86	0.997272		19.9526	1.00824
2.86	0.999318		25.1189	1.00835
5.87	0.988899		31.6228	1.00843
5.87	0.998353		39.8107	1.00847
5.87	0.99631		50.1187	1.0085
39	0.99595
39	1.00137
39	1.0027

## Sheet: figureS10e
Intensity Tq-Ca-FLITS vs calcium concentration in vitro
Experimental data			Fitted model prediction
free Ca2+ (uM)	Intensity		free Ca2+ (uM)	Intensity
0	5625		0	6453.15
0	5698		0.01	6519.2
0	8768		0.0125893	6546.51
0	7923		0.0158489	6585
0.0167	5484		0.0199526	6639.17
0.0167	6900		0.0251189	6715.19
0.0167	6500		0.0316228	6821.49
0.0376	6796		0.0398107	6969.41
0.0376	6812		0.0501187	7173.77
0.0376	7562		0.0630957	7453.39
0.0645	7660		0.0794328	7830.95
0.0645	6491		0.1	8331.72
0.0645	6458		0.125893	8980.42
0.1	8307		0.158489	9795.49
0.1	8679		0.199526	10781.3
0.1	8566		0.251189	11919.9
0.151	8792		0.316228	13167.3
0.151	9561		0.398107	14457.1
0.151	8356		0.501187	15713.4
0.226	12171		0.630957	16867.8
0.226	12393		0.794328	17873.3
0.226	11130		1	18708.8
0.351	13498		1.25893	19376.5
0.351	13590		1.58489	19893.7
0.351	14948		1.99526	20284.6
0.351	12662		2.51189	20574.6
0.602	19138		3.16228	20786.8
0.602	17469		3.98107	20940.6
0.602	16217		5.01187	21051.2
0.925	17682		6.30957	21130.4
0.925	17981		7.94328	21186.8
0.925	17225		10	21226.9
1.35	21955		12.5893	21255.3
1.35	19950		15.8489	21275.5
1.35	17624		19.9526	21289.7
2.86	19275		25.1189	21299.8
2.86	18616		31.6228	21307
2.86	17987		39.8107	21312
5.87	23054		50.1187	21315.6
5.87	22870
5.87	21216
39	21930
39	25239
39	21869
39	17771

## Sheet: figureS10f
Intensity jGCaMP7c vs calcium concentration in vitro
Experimental data			Fitted model prediction
free Ca2+ (uM)	Intensity		free Ca2+ (uM)	Intensity
0	3507		0	3041.67
0	3473		0.01	3061.22
0	3412		0.0125893	3073.66
0	3500		0.0158489	3093.99
0.0167	3406		0.0199526	3127.22
0.0167	3458		0.0251189	3181.47
0.0167	3513		0.0316228	3269.9
0.0376	3568		0.0398107	3413.7
0.0376	3561		0.0501187	3646.59
0.0376	3604		0.0630957	4021.29
0.0645	3708		0.0794328	4617.84
0.0645	3830		0.1	5551.87
0.0645	3897		0.125893	6976.68
0.1	4688		0.158489	9066.1
0.1	4926		0.199526	11959.4
0.1	5237		0.251189	15663.2
0.151	7392		0.316228	19955.5
0.151	7688		0.398107	24392.1
0.151	7779		0.501187	28467.2
0.226	12931		0.630957	31823.8
0.226	14405		0.794328	34349.3
0.226	15110		1	36123
0.351	17450		1.25893	37309.2
0.351	20734		1.58489	38076.8
0.351	27375		1.99526	38562.9
0.351	24106		2.51189	38866.7
0.602	32218		3.16228	39054.9
0.602	32609		3.98107	39170.8
0.602	32929		5.01187	39242.1
0.925	32545		6.30957	39285.7
0.925	30784		7.94328	39312.4
0.925	33451		10	39328.8
1.35	39179		12.5893	39338.8
1.35	38944		15.8489	39344.9
1.35	37144		19.9526	39348.6
2.86	40009		25.1189	39350.9
2.86	37538		31.6228	39352.3
2.86	35694		39.8107	39353.2
5.87	43547		50.1187	39353.7
5.87	40437
5.87	39741
39	39311
39	39692
39	37251
39	41712
