# Supplementary material for: A turquoise fluorescence lifetime-based biosensor for quantitative imaging of intracellular calcium
Source: Nat Commun. 2021 Dec 9;12:7159. doi: 10.1038/s41467-021-27249-w (PMC8660884; doi:10.1038/s41467-021-27249-w)
Supplement: Supplementary file 10 — Source data [file 41467_2021_27249_MOESM10_ESM.zip › raw_data revision copy/figureS11.xlsx]

## Sheet: figureS11a
Magnesium sensitivity of Tq-Ca-FLITS and jGCaMP7c in vitro, intensity data
Concentration magnesium (mM)	Intensity Tq-Ca-FLITS		Intensity jGCaMP7c			Concentration magnesium (mM)	Dynamic range Tq-Ca-FLITS	Dynamic range jGCaMP7c
	Calcium bound	Calcium free	Calcium bound	Calcium free
0	38183.1	12743.1	32423.8	388.75		0	2.79807	83.7202
0	37414.1	13854.1	35765.8	495.75		0.9075	3.05886	28.4328
0	28545.1	10622.1	35560.8	354.75		1.8294	3.05234	26.2113
0.9075	38760.1	14193.1	35051.8	1371.75		3.6927	3.00377	19.1772
0.9075	45132.1	13552.1	37993.8	1197.75		9.3097	3.43312	20.1251
0.9075	44400.1	14196.1	38048.8	1337.75		18.6779	3.00608	21.1288
1.8294	46866.1	12902.1	39671.8	1560.75
1.8294	38165.1	13417.1	37913.8	1609.75
1.8294	36230.1	13408.1	41472.8	1371.75
3.6927	40847.1	14150.1	44496.8	2460.75
3.6927	46808.1	14791.1	40776.8	1935.75
3.6927	37948.1	12874.1	38692.8	2067.75
9.3097	44146.1	13713.1	43303.8	2082.75
9.3097	46096.1	13695.1	40559.8	2363.75
9.3097	48745.1	13076.1	44841.8	1948.75
18.6779	41241.1	13872.1	42879.8	2274.75
18.6779	37661.1	11937.1	43840.8	2015.75
18.6779	39971.1	13735.1	43733.8	1883.75

## Sheet: figureS11b
Magnesium sensitivity of Tq-Ca-FLITS in vitro, lifetime data
Concentration magnesium (mM)	phase lifetime (ns)		modulation lifetime (ns)
	Calcium bound	Calcium free	Calcium bound	Calcium free
0	3.149	1.656	3.271	2.064
0	3.192	1.645	3.303	2.041
0	3.198	1.645	3.308	2.049
0.9075	3.183	1.638	3.292	2.02
0.9075	3.171	1.635	3.282	2.02
0.9075	3.156	1.628	3.27	2.011
1.8294	3.167	1.621	3.278	2.021
1.8294	3.164	1.622	3.276	2.011
1.8294	3.151	1.617	3.268	2.004
3.6927	3.121	1.612	3.258	1.995
3.6927	3.147	1.611	3.259	1.991
3.6927	3.128	1.609	3.245	1.991
9.3097	3.12	1.604	3.24	1.995
9.3097	3.126	1.602	3.26	1.986
9.3097	3.129	1.599	3.249	1.98
18.6779	3.087	1.593	3.215	1.976
18.6779	3.075	1.591	3.208	1.975
18.6779	3.086	1.589	3.213	1.97
