# Supplementary material for: A turquoise fluorescence lifetime-based biosensor for quantitative imaging of intracellular calcium
Source: Nat Commun. 2021 Dec 9;12:7159. doi: 10.1038/s41467-021-27249-w (PMC8660884; doi:10.1038/s41467-021-27249-w)
Supplement: Supplementary file 10 — Source data [file 41467_2021_27249_MOESM10_ESM.zip › raw_data revision copy/figure3.xlsx]

## Sheet: figure3a
Normalized absorbance spectra of Tq-Ca-FLITS				Normalized emission spectra of Tq-Ca-FLITS
Wavelength (nm)	Calcium free state	Calcium bound state		Wavelength (nm)	Calcium free state	Calcium bound state
330	0.0972235	0.137353		447.57	0.00366114	0.00885052
331	0.0972235	0.129093		448.07	0.00412223	0.0117518
332	0.100822	0.125552		448.57	0.00508083	0.012903
333	0.102022	0.126733		449.07	0.00559724	0.0145289
334	0.0948244	0.122012		449.57	0.00587657	0.0163054
335	0.0972235	0.122012		450.07	0.00593857	0.0181289
336	0.0936249	0.124372		450.57	0.006629	0.0209019
337	0.0912257	0.125552		451.07	0.0076241	0.0233794
338	0.0888266	0.123192		451.57	0.00830291	0.0248214
339	0.0828288	0.119652		452.07	0.00867403	0.0271981
340	0.0948244	0.116112		452.57	0.00844256	0.0310166
341	0.0864275	0.126733		453.07	0.00954867	0.0311107
342	0.0852279	0.123192		453.57	0.0112827	0.0383357
343	0.0840284	0.116112		454.07	0.0118338	0.0394816
344	0.0828288	0.113752		454.57	0.0129088	0.0444267
345	0.0864275	0.110211		455.07	0.0140348	0.0504187
346	0.0936249	0.112571		455.57	0.016061	0.0577836
347	0.0924253	0.107851		456.07	0.0177409	0.0633587
348	0.0900262	0.119652		456.58	0.0200953	0.0694492
349	0.0924253	0.114932		457.08	0.0205038	0.0764705
350	0.0984231	0.110211		457.58	0.0222084	0.0865774
351	0.0912257	0.117292		458.08	0.024998	0.0960631
352	0.0948244	0.112571		458.58	0.028882	0.10617
353	0.0984231	0.109031		459.08	0.0311889	0.116324
354	0.0984231	0.119652		459.58	0.0328676	0.128717
355	0.0972235	0.111391		460.08	0.0366192	0.140088
356	0.0876271	0.124372		460.58	0.0372787	0.156604
357	0.0972235	0.116112		461.08	0.0426034	0.169263
358	0.102022	0.119652		461.58	0.0472232	0.19274
359	0.096024	0.119652		462.08	0.0513277	0.204148
360	0.0923995	0.112571		462.58	0.0528215	0.22216
361	0.0971978	0.110211		463.08	0.0596652	0.247787
362	0.0995969	0.125552		463.58	0.0630664	0.27142
363	0.105595	0.118472		464.08	0.0667558	0.296188
364	0.109193	0.112571		464.58	0.0721349	0.323116
365	0.103196	0.124372		465.08	0.0794105	0.342295
366	0.113992	0.122012		465.58	0.0833544	0.371703
367	0.112792	0.125552		466.08	0.08955	0.397402
368	0.105595	0.130273		466.58	0.091902	0.423133
369	0.112792	0.129093		467.08	0.103277	0.450072
370	0.11879	0.131453		467.59	0.108235	0.475953
371	0.122389	0.126733		468.09	0.109048	0.515937
372	0.129586	0.127913		468.59	0.120003	0.543183
373	0.129586	0.136173		469.09	0.126468	0.569435
374	0.136783	0.139714		469.59	0.129924	0.596415
375	0.131985	0.150334		470.09	0.137132	0.633222
376	0.14518	0.164495		470.59	0.141357	0.649759
377	0.163174	0.150334		471.09	0.148697	0.684427
378	0.161974	0.166856		471.59	0.157732	0.715795
379	0.164373	0.176296		472.09	0.161562	0.73887
380	0.166772	0.175116		472.59	0.167949	0.768866
381	0.177568	0.193998		473.09	0.178245	0.799244
382	0.184766	0.199898		473.59	0.1849	0.821727
383	0.189564	0.198718		474.09	0.185736	0.857311
384	0.197961	0.204619		474.59	0.201526	0.868849
385	0.208757	0.21996		475.1	0.201126	0.885118
386	0.220752	0.22232		475.6	0.207048	0.907307
387	0.221952	0.22822		476.1	0.213955	0.919308
388	0.232748	0.240021		476.6	0.223285	0.941279
389	0.241145	0.254182		477.1	0.226803	0.949202
390	0.253141	0.260083		477.6	0.235028	0.963348
391	0.263937	0.276604		478.1	0.239639	0.979439
392	0.279531	0.282505		478.6	0.247678	0.985912
393	0.292726	0.288405		479.1	0.249686	0.986756
394	0.297524	0.310827		479.6	0.255092	0.991382
395	0.313119	0.317907		480.1	0.258815	1
396	0.323915	0.337969		480.6	0.263328	0.991186
397	0.33591	0.35095		481.1	0.271721	0.994998
398	0.349105	0.361571		481.61	0.270625	0.997287
399	0.3635	0.363931		482.11	0.272829	0.987178
400	0.377895	0.379272		482.61	0.277784	0.979229
401	0.398287	0.402874		483.11	0.278261	0.977509
402	0.427064	0.426476		483.61	0.281361	0.975231
403	0.442658	0.452438		484.11	0.281331	0.963373
404	0.459452	0.460698		484.61	0.286441	0.948999
405	0.472647	0.4843		485.11	0.291957	0.941497
406	0.494239	0.497281		485.61	0.290711	0.928956
407	0.515831	0.510262		486.11	0.290987	0.927113
408	0.529026	0.532684		486.61	0.292237	0.922514
409	0.543421	0.549205		487.12	0.296037	0.914571
410	0.555417	0.566907		487.62	0.291623	0.895435
411	0.57341	0.586968		488.12	0.302004	0.891646
412	0.596202	0.592869		488.62	0.298031	0.877981
413	0.606998	0.61529		489.12	0.297388	0.869805
414	0.623791	0.634172		489.62	0.294367	0.855025
415	0.641785	0.648333		490.12	0.293205	0.853269
416	0.657379	0.666034		490.62	0.296319	0.849195
417	0.669375	0.683736		491.12	0.292881	0.836138
418	0.684969	0.699077		491.62	0.291045	0.822176
419	0.701763	0.714418		492.13	0.292789	0.822358
420	0.719756	0.730939		492.63	0.292368	0.831185
421	0.732951	0.751001		493.13	0.28865	0.82771
422	0.752144	0.775783		493.63	0.291353	0.809174
423	0.765339	0.795844		494.13	0.287396	0.803876
424	0.778535	0.811185		494.63	0.285718	0.800043
425	0.796528	0.832427		495.13	0.281557	0.801214
426	0.808524	0.844228		495.63	0.284234	0.791832
427	0.824118	0.86665		496.13	0.28496	0.792291
428	0.836114	0.886711		496.64	0.277485	0.802029
429	0.852907	0.897332		497.14	0.277706	0.8013
430	0.863703	0.912673		497.64	0.272706	0.806655
431	0.8733	0.930375		498.14	0.274759	0.803092
432	0.885295	0.944536		498.64	0.276172	0.798124
433	0.892493	0.956337		499.14	0.272945	0.806111
434	0.902089	0.974038		499.64	0.277421	0.800139
435	0.908087	0.981119		500.14	0.274399	0.803649
436	0.914085	0.989379		500.64	0.271051	0.797134
437	0.920083	0.99646		501.15	0.275797	0.808294
438	0.922482	0.99764		501.65	0.273445	0.813638
439	0.921282	1		502.15	0.27096	0.808656
440	0.921282	1		502.65	0.260122	0.811146
441	0.924881	0.99764		503.15	0.27163	0.811393
442	0.923681	0.9941		503.65	0.268397	0.816421
443	0.922482	0.991739		504.15	0.264369	0.816426
444	0.92848	0.992919		504.65	0.265785	0.812055
445	0.926081	0.985839		505.16	0.264754	0.822212
446	0.924881	0.982299		505.66	0.266198	0.821034
447	0.922482	0.974038		506.16	0.263311	0.813652
448	0.918883	0.968138		506.66	0.260555	0.824541
449	0.916484	0.964597		507.16	0.261247	0.823042
450	0.910486	0.961057		507.66	0.261944	0.827529
451	0.90089	0.959877		508.16	0.261672	0.824038
452	0.892493	0.962237		508.67	0.256476	0.807449
453	0.884096	0.958697		509.17	0.250288	0.809348
454	0.874499	0.959877		509.67	0.25491	0.816321
455	0.866103	0.951616		510.17	0.255367	0.806866
456	0.850508	0.949256		510.67	0.257218	0.795413
457	0.839712	0.939815		511.17	0.254435	0.802415
458	0.824118	0.930375		511.67	0.253033	0.782917
459	0.806125	0.915033		512.17	0.246436	0.776999
460	0.785732	0.900872		512.68	0.246089	0.775991
461	0.761741	0.883171		513.18	0.248205	0.767358
462	0.73775	0.859569		513.68	0.242128	0.765948
463	0.713758	0.835967		514.18	0.242983	0.765836
464	0.687368	0.804105		514.68	0.244926	0.757324
465	0.660978	0.767522		515.18	0.241492	0.732174
466	0.630989	0.729759		515.69	0.235969	0.728678
467	0.601	0.689636		516.19	0.234131	0.730687
468	0.571011	0.642432		516.69	0.23516	0.715406
469	0.538623	0.599949		517.19	0.229404	0.702961
470	0.506235	0.551565		517.69	0.231144	0.690041
471	0.475046	0.504362		518.19	0.234256	0.674595
472	0.442658	0.458338		518.69	0.227437	0.667817
473	0.412669	0.409954		519.2	0.22592	0.660989
474	0.377882	0.368651		519.7	0.22317	0.655473
475	0.349092	0.324988		520.2	0.21959	0.645647
476	0.317904	0.283685		520.7	0.218535	0.625309
477	0.291513	0.249462		521.2	0.219978	0.612225
478	0.266323	0.21878		521.7	0.218677	0.614271
479	0.239932	0.185737		522.21	0.214863	0.611745
480	0.215941	0.164495		522.71	0.209568	0.59897
481	0.19195	0.139714		523.21	0.203422	0.587345
482	0.170358	0.118472		523.71	0.203396	0.576724
483	0.152364	0.104311		524.21	0.199131	0.560323
484	0.135571	0.0854293		524.71	0.203682	0.553041
485	0.118777	0.0724483		525.22	0.206327	0.547917
486	0.103182	0.0653678		525.72	0.198321	0.540806
487	0.0911868	0.054747		526.22	0.190948	0.532841
488	0.0779917	0.0523868		526.72	0.192504	0.525064
489	0.0695948	0.0488465		527.22	0.191974	0.511475
490	0.0575992	0.0429461		527.72	0.188368	0.504038
491	0.0492022	0.0453062		528.23	0.185842	0.499596
492	0.0432044	0.0382257		528.73	0.175146	0.501604
493	0.0384062	0.028785		529.23	0.178884	0.491297
494	0.0348075	0.028785		529.73	0.173186	0.46986
495	0.0300093	0.028785		530.23	0.171585	0.47385
				530.73	0.167191	0.466405
				531.24	0.165711	0.455927
				531.74	0.167193	0.450788
				532.24	0.160329	0.443189
				532.74	0.15842	0.439926
				533.24	0.156013	0.430783
				533.75	0.158636	0.421287
				534.25	0.156076	0.41387
				534.75	0.151874	0.416411
				535.25	0.147727	0.412915
				535.75	0.145599	0.403125
				536.25	0.143785	0.394184
				536.76	0.141957	0.395153
				537.26	0.143226	0.388778
				537.76	0.139757	0.387231
				538.26	0.145014	0.38782
				538.76	0.13257	0.381763
				539.27	0.131533	0.371477
				539.77	0.134511	0.367725
				540.27	0.128026	0.366219
				540.77	0.124901	0.36362
				541.27	0.129245	0.359426
				541.78	0.128041	0.355235
				542.28	0.122555	0.354586
				542.78	0.118325	0.349753
				543.28	0.117971	0.339295
				543.78	0.121369	0.337477
				544.29	0.117344	0.340514
				544.79	0.115956	0.336085
				545.29	0.118386	0.3343
				545.79	0.113914	0.328803
				546.29	0.111478	0.327122
				546.8	0.110915	0.322344
				547.3	0.108638	0.31462
				547.8	0.108822	0.31173
				548.3	0.106636	0.310914
				548.8	0.107246	0.305499
				549.31	0.103603	0.307252
				549.81	0.103594	0.297058
				550.31	0.0992311	0.296611
				550.81	0.102975	0.29019
				551.32	0.0967311	0.288306
				551.82	0.0978227	0.277388
				552.32	0.102072	0.280755
				552.82	0.0943195	0.278015
				553.32	0.0909262	0.268178
				553.83	0.0918998	0.268677
				554.33	0.0908256	0.261026
				554.83	0.0892066	0.25949
				555.33	0.0915751	0.250402
				555.84	0.0905624	0.243218
				556.34	0.0852803	0.242851
				556.84	0.0830412	0.241426
				557.34	0.0808467	0.238835
				557.84	0.0784146	0.230347
				558.35	0.0790709	0.22898
				558.85	0.0777382	0.225715
				559.35	0.0791868	0.221239
				559.85	0.0748581	0.21981
				560.36	0.0753366	0.214058
				560.86	0.0761983	0.207596
				561.36	0.0762726	0.203662
				561.86	0.0733398	0.195331
				562.37	0.0716643	0.193637
				562.87	0.0712599	0.19105
				563.37	0.07039	0.191772
				563.87	0.0696244	0.186089
				564.37	0.0678894	0.182514
				564.88	0.0645714	0.179397
				565.38	0.0670357	0.176913
				565.88	0.0597826	0.166106
				566.38	0.0656307	0.171847
				566.89	0.0619548	0.161145
				567.39	0.0606312	0.160787
				567.89	0.0596983	0.157913
				568.39	0.0593922	0.154677
				568.9	0.056593	0.15405
				569.4	0.0555958	0.151578
				569.9	0.0560835	0.144312
				570.4	0.0542384	0.143162
				570.91	0.0549485	0.139802
				571.41	0.0546894	0.138831
				571.91	0.0532867	0.138492
				572.41	0.0491383	0.13095
				572.92	0.0529413	0.124582
				573.42	0.0477495	0.127769
				573.92	0.0468728	0.123212
				574.43	0.0465487	0.123027
				574.93	0.0458418	0.123927
				575.43	0.0473932	0.118124
				575.93	0.0449783	0.113925
				576.44	0.0425643	0.111692
				576.94	0.0421975	0.112038
				577.44	0.0410557	0.107485
				577.94	0.0448617	0.108829
				578.45	0.0419178	0.10655
				578.95	0.0403463	0.104953
				579.45	0.0391626	0.102713
				579.95	0.0380922	0.0991079
				580.46	0.0411763	0.0987012
				580.96	0.0364094	0.0957537
				581.46	0.0369676	0.0974275
				581.97	0.0343174	0.0949834
				582.47	0.0368962	0.0921098
				582.97	0.0379971	0.0919619
				583.47	0.0355635	0.0911517
				583.98	0.034155	0.0885402
				584.48	0.0328605	0.0867387
				584.98	0.0339338	0.0866072
				585.48	0.0352762	0.0839354
				585.99	0.0318215	0.0848816
				586.49	0.0307557	0.0778869
				586.99	0.0304969	0.0833924
				587.5	0.0319836	0.0775261
				588	0.0292452	0.0790217
				588.5	0.031127	0.080217
				589	0.0304891	0.0766265
				589.51	0.027642	0.0743995
				590.01	0.0282739	0.0711735
				590.51	0.0269283	0.0701123
				591.02	0.0255034	0.0719646
				591.52	0.0272002	0.0709022
				592.02	0.0269209	0.0691523
				592.53	0.0262476	0.0644874
				593.03	0.027914	0.0649411
				593.53	0.0267146	0.0623825
				594.03	0.0235985	0.0690512
				594.54	0.0260392	0.0671521
				595.04	0.0248112	0.0622091
				595.54	0.0230152	0.0620974
				596.05	0.0225203	0.059787
				596.55	0.0233467	0.0588125
				597.05	0.0239451	0.0600495
				597.56	0.0246761	0.0615489
				598.06	0.0231222	0.0579721
				598.56	0.0238009	0.0542228
				599.06	0.0226866	0.0551409
				599.57	0.0221158	0.0570648
				600.07	0.0201647	0.0546655
				600.57	0.0212079	0.051838
				601.08	0.0241743	0.0510442
				601.58	0.0197453	0.0496474
				602.08	0.0224895	0.0511151
				602.59	0.0209098	0.0510124
				603.09	0.0185197	0.0468015
				603.59	0.0190242	0.0488561
				604.1	0.0183331	0.0507276
				604.6	0.018844	0.0473239
				605.1	0.0182376	0.0467667
				605.61	0.0173153	0.0443867
				606.11	0.0166562	0.0447902
				606.61	0.0190066	0.0430665
				607.12	0.017705	0.0431665
				607.62	0.0165705	0.0392272
				608.12	0.0150217	0.0447859
				608.62	0.015044	0.040005
				609.13	0.0169299	0.0447732
				609.63	0.0140517	0.0376197
				610.13	0.0150476	0.0384727
				610.64	0.0145166	0.0393304
				611.14	0.0121899	0.0397989
				611.64	0.0138744	0.0386
				612.15	0.0158205	0.0360041
				612.65	0.0157613	0.0376184
				613.15	0.0141056	0.0345129
				613.66	0.0121314	0.0362888
				614.16	0.0155581	0.0366156
				614.66	0.0125552	0.0333824
				615.17	0.0159554	0.0330935
				615.67	0.0142569	0.035207
				616.17	0.0132144	0.0323115
				616.68	0.0130372	0.0329854
				617.18	0.0135955	0.0298973
				617.69	0.0135281	0.0300933
				618.19	0.0117899	0.0297526
				618.69	0.0122501	0.0310557
				619.2	0.0123159	0.0312076
				619.7	0.0124067	0.0305302
				620.2	0.0116074	0.0276942
				620.71	0.0104899	0.0276462
				621.21	0.0104014	0.0278853
				621.71	0.0113204	0.0257613
				622.22	0.0116988	0.0220701
				622.72	0.0121713	0.0233058
				623.22	0.0101732	0.0227956
				623.73	0.00828168	0.0241318
				624.23	0.00923506	0.0245215
				624.73	0.00984065	0.0236294
				625.24	0.00914826	0.0245806
				625.74	0.00882515	0.0254149
				626.24	0.00887589	0.0226344
				626.75	0.00981944	0.0229735
				627.25	0.00996033	0.0241641
				627.76	0.00832061	0.0226136
				628.26	0.00709783	0.0216408
				628.76	0.00845864	0.0220726
				629.27	0.00874914	0.0214791
				629.77	0.00839639	0.0217024
				630.27	0.00932413	0.0174623
				630.78	0.00726729	0.019974
				631.28	0.00772723	0.0194092
				631.78	0.00869053	0.0175372
				632.29	0.00815685	0.0182353
				632.79	0.00701642	0.0184631
				633.3	0.00701396	0.0189779
				633.8	0.00782327	0.0194017
				634.3	0.00873528	0.0188232
				634.81	0.0076294	0.0197825
				635.31	0.00623391	0.0167263
				635.81	0.00626154	0.0178987
				636.32	0.00871831	0.0197865
				636.82	0.00526601	0.0155978
				637.33	0.00807338	0.0179757
				637.83	0.0056814	0.0146993
				638.33	0.00664739	0.0173125
				638.84	0.0062565	0.0151124
				639.34	0.00578101	0.0146599
				639.85	0.00642623	0.015625
				640.35	0.0063897	0.015623
				640.85	0.00728582	0.0149777
				641.36	0.00499411	0.014822
				641.86	0.00593104	0.0112958
				642.36	0.00598422	0.0137882
				642.87	0.00506176	0.0153479
				643.37	0.00586367	0.0124553
				643.88	0.00587205	0.0129135
				644.38	0.00558523	0.0150856
				644.88	0.00455686	0.0153084
				645.39	0.00450267	0.0158502
				645.89	0.00494971	0.0118418
				646.4	0.00566531	0.0103779
				646.9	0.00572685	0.012421
				647.4	0.00541809	0.0139308
				647.91	0.00536937	0.0128968
				648.41	0.00421509	0.0100478
				648.92	0.00204598	0.00664292

## Sheet: figure3b
Sensitivity of the phase lifetime of Tq-Ca-FLITS for pH in vitro
Calcium bound state			Calcium free state
pH	phase lifetime (ns)		pH	phase lifetime (ns)
4.25	1.21886		4.25	1.18778
4.25	1.22577		4.25	1.17754
4.25	1.22401		4.25	1.1724
4.79	1.30143		4.8	1.25368
4.79	1.28601		4.8	1.24612
4.79	1.28746		4.8	1.26317
5.36	1.73477		5.36	1.44908
5.36	1.72685		5.36	1.43797
5.36	1.72335		5.36	1.44063
5.75	2.17163		5.75	1.53722
5.75	2.16464		5.75	1.52453
5.75	2.15998		5.75	1.52054
6.32	3.23712		6.35	1.59876
6.32	3.23192		6.35	1.58619
6.32	3.22407		6.35	1.58407
6.83	3.23581		6.86	1.58123
6.83	3.23196		6.86	1.57527
6.83	3.22615		6.86	1.5751
7.39	3.23498		7.41	1.59291
7.39	3.22739		7.41	1.58497
7.39	3.22193		7.41	1.58563
7.83	3.23339		7.88	1.59609
7.83	3.22434		7.88	1.58832
7.83	3.21556		7.88	1.58847
8.33	3.25629		8.33	1.60874
8.33	3.24615		8.33	1.59823
8.33	3.23725		8.33	1.60079
8.83	3.25742		8.94	1.6072
8.83	3.2428		8.94	1.59582
8.83	3.23479		8.94	1.59794
9.43	3.24424		9.53	1.59785
9.43	3.23506		9.53	1.5858
9.43	3.22844		9.53	1.58446
9.83	3.23711		10.04	1.58202
9.83	3.22727		10.04	1.56952
9.83	3.21991		10.04	1.57322

## Sheet: figure3d
Calcium calibration of Tq-Ca-FLITS in situ
Experimental data			Fitted model prediction
Free Calcium (uM)	Phase lifetime (ns)		Free Calcium (uM)	Phase lifetime (ns)
0	1.36987		0	1.39554
0	1.39863		0.01	1.41116
0	1.4355		0.0125893	1.41806
0.0119889	1.39938		0.0158489	1.42795
0.0119889	1.41538		0.0199526	1.44203
0.0119889	1.44214		0.0251189	1.46193
0.026975	1.44087		0.0316228	1.48975
0.026975	1.49017		0.0398107	1.52804
0.026975	1.48537		0.0501187	1.57966
0.0462429	1.5255		0.0630957	1.64734
0.0462429	1.56688		0.0794328	1.73287
0.0462429	1.50814		0.1	1.8361
0.0719333	1.64437		0.125893	1.95401
0.0719333	1.74425		0.158489	2.08044
0.0719333	1.722		0.199526	2.20721
0.1079	1.90888		0.251189	2.32602
0.1079	1.83875		0.316228	2.43052
0.1079	1.9014		0.398107	2.51744
0.16185	2.13662		0.501187	2.58643
0.16185	2.06263		0.630957	2.63919
0.16185	2.08738		0.794328	2.67839
0.251767	2.32025		1	2.70691
0.251767	2.26875		1.25893	2.72733
0.251767	2.36875		1.58489	2.7418
0.4316	2.546		1.99526	2.75196
0.4316	2.5345		2.51189	2.75906
0.4316	2.54125		3.16228	2.764
0.9711	2.6905		3.98107	2.76743
0.9711	2.69133		5.01187	2.76981
0.9711	2.73762		6.30957	2.77145
39	2.7795		7.94328	2.77259
39	2.78783		10	2.77337
39	2.761		12.5893	2.77391
			15.8489	2.77429
			19.9526	2.77454
			25.1189	2.77472
			31.6228	2.77485
			39.8107	2.77493
			50.1187	2.77499
